# Supplementary material for: Monitoring the transition to open access through its mode of implementation: A principal component analysis of two surveys
Source: PLoS One. 2022 Jul 11;17(7):e0271215. doi: 10.1371/journal.pone.0271215 (PMC9273081; doi:10.1371/journal.pone.0271215)
Supplement: S1 File — (XLSX) [file pone.0271215.s002.xlsx]

## Sheet: 2020
2020	Clarivate DB								Results			Means for making articles OA											OA sites (URL)							Versions found on the only one OA type (Subject Repositories, Institutional Repositories, ASNs)
NO	Accession Number	Authors	Document Title	Publication Name	Volume Number	Issue Number	Beginning Page	Ending Page	OA Status	Normalized PC1 Score	Normalized PC2 Score	Gold	Hybrid	Delayed	Bronze	Subject Repositories	Institutional Repositories	Personal/Institutional Websites	ASNs	Others	Web Aggregators	Number of types of OA	Journal's websites	Subject Repositories	Institutional Repositories	Personal/Institutional Websites	ASNs	Others	Web Aggregators
1	WOS:000405496000026	Zhang, G; Sun, DH; Zhao, M	Phase transition of a new lattice hydrodynamic model with consideration of on-ramp and off-ramp	COMMUNICATIONS IN NONLINEAR SCIENCE AND NUMERICAL SIMULATION	54		347	355	Closed	-1.24944	-0.464945	0	0	0	0	0	0	0	0	0	0	0
2	WOS:000405496000027	Zia, H	Simulation of white light generation and near light bullets using a novel numerical technique	COMMUNICATIONS IN NONLINEAR SCIENCE AND NUMERICAL SIMULATION	54		356	376	OA	0.343168	1.00948	0	0	0	0	1	1	0	0	0	0	2		https://arxiv.org/abs/1604.01140	https://pure.mpg.de/pubman/faces/ViewItemOverviewPage.jsp?itemId=item_2623684 ; https://research.utwente.nl/en/publications/simulation-of-white-light-generation-and-near-light-bullets-using
3	WOS:000411356900052	Yang, JW; Gao, RJ; Zhou, Y; Anankanbil, S; Li, JB; Xie, GQ; Guo, Z	beta-Glucosidase from Thermotoga naphthophila RKU-10 for exclusive synthesis of galactotrisaccharides: Kinetics and thermodynamics insight into reaction mechanism	FOOD CHEMISTRY	240		422	429	Closed	-1.24944	-0.464945	0	0	0	0	0	0	0	0	0	0	0
4	WOS:000412001800006	Mishra, A; Ambrosio, B; Gakkhar, S; Aziz-Alaoui, MA	A NETWORK MODEL FOR CONTROL OF DENGUE EPIDEMIC USING STERILE INSECT TECHNIQUE	MATHEMATICAL BIOSCIENCES AND ENGINEERING	15	2	441	460	OA	0.786361	-1.12988	1	0	0	0	0	0	0	1	0	0	2	https://www.aimsciences.org/article/exportPdf?id=c936d07d-b57a-450f-a1ee-7233c3a8cfac ; https://www.aimspress.com/fileOther/PDF/MBE/1551-0018_2018_2_441.pdf ;				https://www.researchgate.net/publication/317574446_A_network_model_for_control_of_dengue_epidemic_using_sterile_insect_technique
5	WOS:000413055900056	Zhu, YC; Au, SK	Bayesian operational modal analysis with asynchronous data, Part II: Posterior uncertainty	MECHANICAL SYSTEMS AND SIGNAL PROCESSING	98		920	935	OA	-0.614827	0.600424	0	0	0	0	0	1	0	0	0	0	1			http://livrepository.liverpool.ac.uk/3008423/1/Bayesian%20Operational%20Modal%20Analysis%20with%20Asynchronous%20Data%20Part%20II%20Posterior%20Uncertainty.pdf					Accepted or author’s version
6	WOS:000413059200007	Sendra, S; Parra, L; Lloret, J; Tomas, J	Smart system for children's chronic illness monitoring	INFORMATION FUSION	40		76	86	OA	-0.365652	-0.263142	0	0	0	0	0	0	0	1	0	0	1					https://www.researchgate.net/profile/Jaime_Lloret/publication/317574097_Smart_System_for_Children's_Chronic_Illness_Monitoring/links/59d40e29aca2721f436ce794/Smart-System-for-Childrens-Chronic-Illness-Monitoring.pdf			Accepted or author’s version
7	WOS:000413124100027	Vanapalli, S; Naidu, KL; Krishna, MG; Padmanabhan, KA	Growth and mechanical properties of TiN-AuN2 nanocomposite thin films on IN718 alloy substrates	MATERIALS LETTERS	210		101	104	Closed	-1.24944	-0.464945	0	0	0	0	0	0	0	0	0	0	0
8	WOS:000413127800020	Juarez, F; Ejarque, J; Badia, RM	Dynamic energy-aware scheduling for parallel task-based application in cloud computing	FUTURE GENERATION COMPUTER SYSTEMS-THE INTERNATIONAL JOURNAL OF ESCIENCE	78		257	271	OA	0.556379	0.524605	0	0	0	0	0	1	0	0	0	1	2			https://upcommons.upc.edu/handle/2117/108536				https://core.ac.uk/download/pdf/87662162.pdf
9	WOS:000414160500074	Ni, ZB; van Gaans, P; Rijnaarts, H; Grotenhuis, T	Combination of aquifer thermal energy storage and enhanced bioremediation: Biological and chemical clogging	SCIENCE OF THE TOTAL ENVIRONMENT	613		707	713	Closed	-1.24944	-0.464945	0	0	0	0	0	0	0	0	0	0	0
10	WOS:000414160500088	Arbi, I; Liu, SL; Zhang, JP; Wu, YC; Huang, XP	Detection of terrigenous and marine organicmatter flowinto a eutrophic semi-enclosed bay by delta C-13 and delta N-15 of intertidalmacrobenthos and basal food sources	SCIENCE OF THE TOTAL ENVIRONMENT	613		847	860	OA	-0.365652	-0.263142	0	0	0	0	0	0	0	1	0	0	1					https://www.researchgate.net/profile/Songlin_Liu7/publication/320009360_Detection_of_terrigenous_and_marine_organic_matter_flow_into_a_eutrophic_semi-enclosed_bay_by_d13_C_and_d15_N_of_intertidal_macrobenthos_and_basal_food_sources/links/5ba057c892851ca9ed11bcaf/Detection-of-terrigenous-and-marine-organic-matter-flow-into-a-eutrophic-semi-enclosed-bay-by-d13-C-and-d15-N-of-intertidal-macrobenthos…			Publisher’s version
11	WOS:000414319900146	Cardoso, VF; Miranda, D; Botelho, G; Minas, G; Lanceros-Mendez, S	Highly effective clean-up of magnetic nanoparticles using microfluidic technology	SENSORS AND ACTUATORS B-CHEMICAL	255		2384	2391	Closed	-1.24944	-0.464945	0	0	0	0	0	0	0	0	0	0	0
12	WOS:000414321000017	Deng, JY; Dong, KF; Yang, P; Peng, YG; Ju, GP; Hu, JF; Chow, GM; Chen, JS	Large lattice mismatch effects on the epitaxial growth and magnetic properties of FePt films	JOURNAL OF MAGNETISM AND MAGNETIC MATERIALS	446		125	134	Closed	-1.24944	-0.464945	0	0	0	0	0	0	0	0	0	0	0
13	WOS:000414380200017	Kim, BD	Ranks of the rational points of abelian varieties over ramified fields, and Iwasawa theory for primes with non-ordinary reduction	JOURNAL OF NUMBER THEORY	183		352	387	OA	-0.291447	-0.0558869	0	0	0	0	1	0	0	0	0	0	1		https://arxiv.org/pdf/1608.03315						Accepted or author’s version
14	WOS:000414593500072	Andreeva, ER; Udartseva, OO; Zhidkova, OV; Buravkov, SV; Ezdakova, MI; Buravkova, LB	IFN-gamma priming of adipose-derived stromal cells at "physiological" hypoxia	JOURNAL OF CELLULAR PHYSIOLOGY	233	2	1535	1547	Closed	-1.24944	-0.464945	0	0	0	0	0	0	0	0	0	0	0
15	WOS:000414619600007	Wang, HT; Wang, HM; Yi, F; Wen, H; Li, G; Sun, LM	Context-aware personalized path inference from large-scale GPS snippets	EXPERT SYSTEMS WITH APPLICATIONS	91		78	88	Closed	-1.24944	-0.464945	0	0	0	0	0	0	0	0	0	0	0
16	WOS:000414686500055	Coukouma, AE; Asher, SA	Increased volume responsiveness of macroporous hydrogels	SENSORS AND ACTUATORS B-CHEMICAL	255		2900	2903	OA	-0.20365	1.28159	0	0	0	0	0	0	1	1	0	0	2				http://www.pitt.edu/~asher/homepage/colloid_pdf/Increased%20Volume%20Responsiveness%20of%20Macroporous%20Hydrogels..%20SENSORS%20AND%20ACTUATORS%20B%202018.pdf	https://www.researchgate.net/profile/Sanford_Asher/publication/319984757_Increased_Volume_Responsiveness_of_Macroporous_Hydrogels/links/5a0da7040f7e9b9e33ab5707/Increased-Volume-Responsiveness-of-Macroporous-Hydrogels.pdf
17	WOS:000414762100023	Li, YR; Chen, J; Jiang, L; Zeng, NY; Jiang, HY; Du, M	The p53-Mdm2 regulation relationship under different radiation doses based on the continuous-discrete extended Kalman filter algorithm	NEUROCOMPUTING	273		230	236	Closed	-1.24944	-0.464945	0	0	0	0	0	0	0	0	0	0	0
18	WOS:000415142000006	Xue, WT; Xu, ZS; Zhang, XL; Tian, XL	Pythagorean Fuzzy LINMAP Method Based on the Entropy Theory for Railway Project Investment Decision Making	INTERNATIONAL JOURNAL OF INTELLIGENT SYSTEMS	33	1	93	125	Closed	-1.24944	-0.464945	0	0	0	0	0	0	0	0	0	0	0
19	WOS:000415277500007	Sui, Y; Fu, XY; Wang, YC; Hu, WY; Zhang, T; Liu, WY; Jiang, LY; Xing, S; Fu, XQ; Xu, XS	Expression, purification and characterization of a catalytic domain of human protein tyrosine phosphatase non-receptor 12 (PTPN12) in Escherichia coli with FKBP-type PPIase as a chaperon	PROTEIN EXPRESSION AND PURIFICATION	142		45	52	Closed	-1.24944	-0.464945	0	0	0	0	0	0	0	0	0	0	0
20	WOS:000415391800026	Wang, YQ; Pasiliao, CL	Modeling ablation of laminated composites: A novel manual mesh moving finite element analysis procedure with ABAQUS	INTERNATIONAL JOURNAL OF HEAT AND MASS TRANSFER	116		306	313	OA	-0.365652	-0.263142	0	0	0	0	0	0	0	1	0	0	1					https://www.researchgate.net/profile/Yeqing_Wang/publication/322642089_Modeling_ablation_of_laminated_composites_A_novel_manual_mesh_moving_finite_element_analysis_procedure_with_ABAQUS/links/5a660dbea6fdccb61c59fd9a/Modeling-ablation-of-laminated-composites-A-novel-manual-mesh-moving-finite-element-analysis-procedure-with-ABAQUS.pdf			Publisher’s version
21	WOS:000415707700011	Adachi, T; Yamada, Y; Ishii, Y	Interphase-layer effect on deformation of silicone rubber filled with nanosilica particles	JOURNAL OF APPLIED POLYMER SCIENCE	135	8			Closed	-1.24944	-0.464945	0	0	0	0	0	0	0	0	0	0	0
22	WOS:000415721600001	Harper, NG; Wilken, JM; Neptune, RR	Muscle Function and Coordination of Stair Ascent	JOURNAL OF BIOMECHANICAL ENGINEERING-TRANSACTIONS OF THE ASME	140	1			OA	-0.0782352	-0.540763	0	0	0	0	0	0	0	0	0	1	1							https://pdfs.semanticscholar.org/9963/85a7e00886805da174626e398d5e943342c3.pdf
23	WOS:000415752700005	Shifren, K; Anzaldi, K	Optimism, well-being, depressive symptoms, and perceived physical health: a study among Stroke survivors	PSYCHOLOGY HEALTH & MEDICINE	23	1	46	57	Closed	-1.24944	-0.464945	0	0	0	0	0	0	0	0	0	0	0
24	WOS:000415887300018	Rajabi, M; Mojahed, A	Acoustic radiation force control: Pulsating spherical carriers	ULTRASONICS	83		146	156	OA	-0.365652	-0.263142	0	0	0	0	0	0	0	1	0	0	1					https://www.researchgate.net/profile/Alireza_Mojahed/publication/317582134_Acoustic_radiation_force_control_Pulsating_spherical_carriers/links/59df6d590f7e9b2dba831ecc/Acoustic-radiation-force-control-Pulsating-spherical-carriers.pdf			Accepted or author’s version
25	WOS:000415905500007	Francomano, E; Hilker, FM; Paliaga, M; Venturino, E	Separatrix reconstruction to identify tipping points in an eco-epidemiological model	APPLIED MATHEMATICS AND COMPUTATION	318		80	91	OA	-1.08744	1.07979	0	0	0	0	0	0	1	0	0	0	1				https://www.usf.uni-osnabrueck.de/fileadmin/DE/Institut/Mitarbeiter/Hilker/papers/FrancomanoEtAl-ApplMathComput-2018.pdf ; https://www.usf-cms.uni-osnabrueck.de/fileadmin/DE/Institut/Mitarbeiter/Hilker/papers/FrancomanoEtAl-ApplMathComput-2018.pdf
26	WOS:000415912900026	Saha, D; Shaw, PK; Ghosh, S; Janaki, MS; Iyengar, ANS	Quantification of scaling exponent with Crossover type phenomena for different types of forcing in DC glow discharge plasma	PHYSICA A-STATISTICAL MECHANICS AND ITS APPLICATIONS	490		300	310	OA	-0.291447	-0.0558869	0	0	0	0	1	0	0	0	0	0	1		https://arxiv.org/abs/1703.06017						Accepted or author’s version
27	WOS:000415924400052	Swain, BS; Sheikh, MAK; Singh, S; Abdur, R; Jeong, D; Lee, J	CH3NH3PbBr3 nanocubes-array for solar cell application	MATERIALS SCIENCE IN SEMICONDUCTOR PROCESSING	74		361	368	Closed	-1.24944	-0.464945	0	0	0	0	0	0	0	0	0	0	0
28	WOS:000416033100001	Moffatt, HK; Mizerski, K	Pinch dynamics in a low-beta plasma	FLUID DYNAMICS RESEARCH	50	1			OA	0.754344	1.69065	0	0	0	0	1	0	1	1	0	0	3		https://arxiv.org/abs/1703.00708		http://www.damtp.cam.ac.uk/user/hkm2/PDFs/Moffatt2017f.pdf ; http://private.igf.edu.pl/~kamiz/Krzysztof%20Mizerski%20publications/2018_Moffatt_&_Mizerski_Pinch_dynamics_in_a_low-beta_plasma_Fluid_Dyn_Res_v50_011401.pdf	https://www.researchgate.net/profile/Krzysztof_Mizerski/publication/316447768_Pinch_dynamics_in_a_low-b_plasma/links/5a0e9b85aca27244d2859a75/Pinch-dynamics-in-a-low-b-plasma.pdf
29	WOS:000416208700001	Herron, IH	A UNIFIED SOLUTION OF SEVERAL CLASSICAL HYDRODYNAMIC STABILITY PROBLEMS	QUARTERLY OF APPLIED MATHEMATICS	76	1	1	17	OA	-0.365652	-0.263142	0	0	0	0	0	0	0	1	0	0	1					https://www.researchgate.net/profile/Isom_Herron/publication/320760404_A_unified_solution_of_several_classical_hydrodynamic_stability_problems/links/5b43c7eba6fdcc661913f668/A-unified-solution-of-several-classical-hydrodynamic-stability-problems.pdf			Accepted or author’s version
30	WOS:000416342800023	Sajan, MP; Hansen, BC; Higgs, MG; Kahn, CR; Braun, U; Leitges, M; Park, CR; Diamond, DM; Farese, RV	Atypical PKC, PKC lambda/t, activates beta-secretase and increases A beta(1-40/42) and phospho-tau in mouse brain and isolated neuronal cells, and may link hyperinsulinemia and other aPKC activators to development of pathological and memory abnormalities in Alzheimer's disease	NEUROBIOLOGY OF AGING	61		225	237	OA	-0.291447	-0.0558869	0	0	0	0	1	0	0	0	0	0	1		https://europepmc.org/articles/pmc5705272 ; https://www.ncbi.nlm.nih.gov/pmc/articles/PMC5705272/ ; https://europepmc.org/article/med/29032894						Accepted or author’s version
31	WOS:000416498700026	Tian, WL; Mao, ZY; Zhang, BS; Li, YJ	Shape optimization of a Savonius wind rotor with different convex and concave sides	RENEWABLE ENERGY	117		287	299	OA	-0.365652	-0.263142	0	0	0	0	0	0	0	1	0	0	1					https://www.researchgate.net/profile/Wen-long_Tian/publication/320659251_Shape_Optimization_of_a_Savonius_Wind_Rotor_with_Different_Convex_and_Concave_Sides/links/5a028e19a6fdcc55a15e23f3/Shape-Optimization-of-a-Savonius-Wind-Rotor-with-Different-Convex-and-Concave-Sides.pdf			Publisher’s version
32	WOS:000416532500003	Blaszczyk, Z; Kaluba, M	EFFECTIVE TOPOLOGICAL COMPLEXITY OF SPACES WITH SYMMETRIES	PUBLICACIONS MATEMATIQUES	62	1	55	74	OA	5.06279	1.3664	1	0	0	0	1	1	1	1	1	1	7	https://www.raco.cat/index.php/PublicacionsMatematiques/article/view/329927 ;	https://arxiv.org/abs/1510.08724	https://ddd.uab.cat/record/182682	http://mat.uab.es/pubmat/fitxers/download/FileType:pdf/FolderName:v62(1)/FileName:62118_03.pdf	https://www.researchgate.net/profile/Zbigniew_Blaszczyk/publication/283334485_Effective_topological_complexity_of_spaces_with_symmetries/links/57894b6608ae5c86c99ae68b/Effective-topological-complexity-of-spaces-with-symmetries.pdf	https://archive.org/details/arxiv-1510.08724	https://core.ac.uk/download/pdf/147329804.pdf
33	WOS:000416821600019	Hammersen, J; Has, C; Galiano, M; Lindner, M; Rossi, R; Kohlhase, J; Schneider, H	Sustained Need for High-Dose Zinc Supplementation in Children With Acrodermatitis Enteropathica	CLINICAL PEDIATRICS	57	1	99	102	OA	-0.876033	2.00518	0	1	0	0	0	0	0	0	0	0	1	https://journals.sagepub.com/doi/full/10.1177/0009922816685820
34	WOS:000416905700001	Wang, T; Liu, ZL; Gao, Y; Zeng, QL; Zhuang, Z	Theoretical and Numerical Models to Predict Fracking Debonding Zone and Optimize Perforation Cluster Spacing in Layered Shale	JOURNAL OF APPLIED MECHANICS-TRANSACTIONS OF THE ASME	85	1			OA	-0.365652	-0.263142	0	0	0	0	0	0	0	1	0	0	1					https://www.researchgate.net/profile/Tao_Wang267/publication/320510762_Theoretical_and_Numerical_Models_to_Predict_Fracking_Debonding_Zone_and_Optimize_Perforation_Cluster_Spacing_in_Layered_Shale/links/5a04ebcc458515eddb81c071/Theoretical-and-Numerical-Models-to-Predict-Fracking-Debonding-Zone-and-Optimize-Perforation-Cluster-Spacing-in-Layered-Shale.pdf			Publisher’s version
35	WOS:000416919100005	Huang, HC; Li, ZJ; Wang, B; Chen, XL; Li, YS	Synthesis of lactide/-caprolactone quasi-random copolymer by using rationally designed mononuclear aluminum complexes with modified -ketiminato ligand	JOURNAL OF POLYMER SCIENCE PART A-POLYMER CHEMISTRY	56	2	203	212	Closed	-1.24944	-0.464945	0	0	0	0	0	0	0	0	0	0	0
36	WOS:000416937700016	Maity, S; Barman, KR; Bhattacharjee, S	Silicon-based technology: Circularly polarized microstrip patch antenna at ISM band with miniature structure using fractal geometry for biomedical application	MICROWAVE AND OPTICAL TECHNOLOGY LETTERS	60	1	93	101	Closed	-1.24944	-0.464945	0	0	0	0	0	0	0	0	0	0	0
37	WOS:000416951600018	Stephenson, E; Monney, P; Pugliese, F; Malcolmson, J; Petersen, SE; Knight, C; Mills, P; Wragg, A; O'Mahony, C; Sekhri, N; Mohiddin, SA	Ineffective and prolonged apical contraction is associated with chest pain and ischaemia in apical hypertrophic cardiomyopathy	INTERNATIONAL JOURNAL OF CARDIOLOGY	251		65	70	OA	-0.614827	0.600424	0	0	0	0	0	1	0	0	0	0	1			http://qmro.qmul.ac.uk/xmlui/handle/123456789/31234					Accepted or author’s version
38	WOS:000417007400007	Chung, K; Hong, J; Lee, S	Geometry of moduli spaces of rational curves in linear sections of Grassmannian Gr(2,5)	JOURNAL OF PURE AND APPLIED ALGEBRA	222	4	868	888	OA	-0.291447	-0.0558869	0	0	0	0	1	0	0	0	0	0	1		https://arxiv.org/abs/1608.02275						Accepted or author’s version
39	WOS:000417228400014	Pliego, EP; Velazquez-Castro, J; Eichhorn, MP; Collar, AF	Increased efficiency in the second-hand tire trade provides opportunity for dengue control	JOURNAL OF THEORETICAL BIOLOGY	437		126	136	OA	1.38896	2.75602	0	0	0	0	1	1	1	1	0	0	4		https://arxiv.org/abs/1701.05607	http://eprints.nottingham.ac.uk/48132/1/jtb.pdf	https://treesinspacedotcom.files.wordpress.com/2015/12/pliego17.pdf	https://www.researchgate.net/profile/Markus_Eichhorn/publication/312594205_Increased_Efficiency_in_the_Second-Hand_Tire_Trade_Provides_Opportunity_for_Dengue_Control/links/59f99133458515547c26c758/Increased-Efficiency-in-the-Second-Hand-Tire-Trade-Provides-Opportunity-for-Dengue-Control.pdf ; https://www.researchgate.net/profile/Jorge_Velazquez-Castro/publication/312594205_Increased_Efficiency_in…
40	WOS:000417656900033	Lendek, Z; Nagy, Z; Lauber, J	Local stabilization of discrete-time TS descriptor systems	ENGINEERING APPLICATIONS OF ARTIFICIAL INTELLIGENCE	67		409	418	OA	-1.08744	1.07979	0	0	0	0	0	0	1	0	0	0	1				http://lendek.net/files/papers/eaai18.pdf
41	WOS:000417664900037	Zhou, F; Gao, T; Luo, M; Li, HB	Preferential electrosorption of anions by C/Na0.7MnO2 asymmetrical electrodes	SEPARATION AND PURIFICATION TECHNOLOGY	191		322	327	Closed	-1.24944	-0.464945	0	0	0	0	0	0	0	0	0	0	0
42	WOS:000417667700003	Handler, MZ; Goldberg, DJ	Cosmetic Concerns Among Men	DERMATOLOGIC CLINICS	36	1	5	+	Closed	-1.24944	-0.464945	0	0	0	0	0	0	0	0	0	0	0
43	WOS:000417682400010	Cramer, M; Koegst, T; Traenckner, J	Multi-criterial evaluation of P-removal optimization in rural wastewater treatment plants for a sub-catchment of the Baltic Sea	AMBIO	47		93	102	OA	2.31636	2.16899	0	1	0	0	1	0	0	1	1	0	4	https://link.springer.com/article/10.1007/s13280-017-0977-8	https://europepmc.org/articles/pmc5722745 ; https://www.ncbi.nlm.nih.gov/pmc/articles/PMC5722745/			https://www.researchgate.net/publication/321252568_Multi-criterial_evaluation_of_P-removal_optimization_in_rural_wastewater_treatment_plants_for_a_sub-catchment_of_the_Baltic_Sea	https://www.springerprofessional.de/en/multi-criterial-evaluation-of-p-removal-optimization-in-rural-wa/15654966
44	WOS:000417696900003	Lupton, DL	Signaling Resolve: Leaders, Reputations, and the Importance of Early Interactions	INTERNATIONAL INTERACTIONS	44	1	59	87	OA	-0.291447	-0.0558869	0	0	0	0	1	0	0	0	0	0	1		https://papers.ssrn.com/abstract=2770130						Accepted or author’s version
45	WOS:000417779800010	van Rens, JFM; Verhoeven, W; Franssen, JGH; Lassise, AC; Stragier, XFD; Kieft, ER; Mutsaers, PHA; Luiten, OJ	Theory and particle tracking simulations of a resonant radiofrequency deflection cavity in TM110 mode for ultrafast electron microscopy	ULTRAMICROSCOPY	184		77	89	OA	-0.291447	-0.0558869	0	0	0	0	1	0	0	0	0	0	1		https://arxiv.org/pdf/1707.08835						Accepted or author’s version
46	WOS:000417841800060	Wang, S; Zheng, D; Wang, S; Wang, L; Lei, YH; Xu, Z; Deng, LW	Remedying acidification and deterioration of aerobic post-treatment of digested effluent by using zero-valent iron	BIORESOURCE TECHNOLOGY	247		477	485	Closed	-1.24944	-0.464945	0	0	0	0	0	0	0	0	0	0	0
47	WOS:000417841800108	Liu, YX; Sun, B; Zheng, XF; Yu, LF; Li, JG	Integrated microwave and alkaline treatment for the separation between hemicelluloses and cellulose from cellulosic fibers	BIORESOURCE TECHNOLOGY	247		859	863	OA	-0.365652	-0.263142	0	0	0	0	0	0	0	1	0	0	1					https://www.researchgate.net/publication/319088526_Integrated_microwave_and_alkaline_treatment_for_the_separation_between_hemicelluloses_and_cellulose_from_cellulosic_fibers			Publisher’s version
48	WOS:000417887500008	Smith, MD; Daerden, F; Neary, L; Khayat, A	The climatology of carbon monoxide and water vapor on Mars as observed by CRISM and modeled by the GEM-Mars general circulation model	ICARUS	301		117	131	Closed	-1.24944	-0.464945	0	0	0	0	0	0	0	0	0	0	0
49	WOS:000417924300008	Armstead, TL; Kearns, M; Rambo, K; Estefan, LF; Dills, J; Rivera, MS; El-Beshti, R	The Use of the Data-to-Action Framework in the Evaluation of CDC's DELTA FOCUS Program	JOURNAL OF PUBLIC HEALTH MANAGEMENT AND PRACTICE	24		S51	S58	OA	0.343168	1.00948	0	0	0	0	1	1	0	0	0	0	2		https://europepmc.org/articles/pmc5865222 ; https://www.ncbi.nlm.nih.gov/pmc/articles/PMC5865222/	https://stacks.cdc.gov/view/cdc/52772
50	WOS:000418038400090	Marai, GE	Activity-Centered Domain Characterization for Problem-Driven Scientific Visualization	IEEE TRANSACTIONS ON VISUALIZATION AND COMPUTER GRAPHICS	24	1	913	922	OA	1.12775	4.16078	0	1	0	0	1	0	1	1	0	0	4	https://ieeexplore.ieee.org/abstract/document/8017610/ ; https://www.computer.org/csdl/trans/tg/2018/01/08017610-abs.html ;	https://europepmc.org/articles/pmc5796424 ; https://www.ncbi.nlm.nih.gov/pmc/articles/PMC5796424/		https://www.evl.uic.edu/documents/marai_tvcg2017_activitycentered.pdf	https://www.researchgate.net/profile/G_Elisabeta_Marai/publication/319326395_Activity-Centered_Domain_Characterization_for_Problem-Driven_Scientific_Visualization/links/59d7fe0baca272e6095f8fde/Activity-Centered-Domain-Characterization-for-Problem-Driven-Scientific-Visualization.pdf
51	WOS:000418071400003	Gasmi, L; Jakubowska, AK; Ferre, J; Ogliastro, M; Herrero, S	Characterization of two groups of Spodoptera exigua Hubner (Lepidoptera: Noctuidae) C-type lectins and insights into their role in defense against the densovirus JcDV	ARCHIVES OF INSECT BIOCHEMISTRY AND PHYSIOLOGY	97	1			Closed	-1.24944	-0.464945	0	0	0	0	0	0	0	0	0	0	0
52	WOS:000418092400008	Karaali, A; Jung, CR	Edge-Based Defocus Blur Estimation With Adaptive Scale Selection	IEEE TRANSACTIONS ON IMAGE PROCESSING	27	3	1126	1137	OA	-0.365652	-0.263142	0	0	0	0	0	0	0	1	0	0	1					https://www.researchgate.net/publication/320956303_Edge-Based_Defocus_Blur_Estimation_With_Adaptive_Scale_Selection			Accepted or author’s version
53	WOS:000418196700005	Cunningham, TV; Scheunemann, LP; Arnold, RM; White, D	How do clinicians prepare family members for the role of surrogate decision-maker?	JOURNAL OF MEDICAL ETHICS	44	1	21	26	Closed	-1.24944	-0.464945	0	0	0	0	0	0	0	0	0	0	0
54	WOS:000418212300062	Albano, KM; Nicoletti, VR	Ultrasound impact on whey protein concentrate-pectin complexes and in the O/W emulsions with low oil soybean content stabilization	ULTRASONICS SONOCHEMISTRY	41		562	571	OA	-0.614827	0.600424	0	0	0	0	0	1	0	0	0	0	1			https://repositorio.unesp.br/bitstream/handle/11449/175411/2-s2.0-85032512014.pdf?sequence=1					Publisher’s version
55	WOS:000418218200028	Craig, CJ	Metaphors of knowing, doing and being: Capturing experience in teaching and teacher education	TEACHING AND TEACHER EDUCATION	69		300	311	OA	-0.365652	-0.263142	0	0	0	0	0	0	0	1	0	0	1					https://www.researchgate.net/profile/Cheryl_Craig2/publication/320866888_Metaphors_of_knowing_doing_and_being_Capturing_experience_in_teaching_and_teacher_education/links/59ffc455a6fdcca1f29edd5d/Metaphors-of-knowing-doing-and-being-Capturing-experience-in-teaching-and-teacher-education.pdf			Publisher’s version
56	WOS:000418338800007	Thomka, JR; Sullivan, NB; Brett, CE	Arthrophycus as a mimic of crinoid column impressions in the lower Silurian of central Kentucky, USA	LETHAIA	51	1	96	101	Closed	-1.24944	-0.464945	0	0	0	0	0	0	0	0	0	0	0
57	WOS:000418404400013	Zou, YH; Li, XD; Zhang, QH; Liu, DZ	RACK1 Silencing Induces Cell Apoptosis and Inhibits Cell Proliferation in Hepatocellular Carcinoma MHCC97-H Cells	PATHOLOGY & ONCOLOGY RESEARCH	24	1	101	107	Closed	-1.24944	-0.464945	0	0	0	0	0	0	0	0	0	0	0
58	WOS:000418404900015	Estes, C; Razavi, H; Loomba, R; Younossi, Z; Sanyal, AJ	Modeling the epidemic of nonalcoholic fatty liver disease demonstrates an exponential increase in burden of disease	HEPATOLOGY	67	1	123	133	OA	0.96575	2.61604	0	1	0	0	1	0	0	1	0	0	3	https://aasldpubs.onlinelibrary.wiley.com/doi/abs/10.1002/hep.29466	https://www.ncbi.nlm.nih.gov/pmc/articles/PMC5767767/ ; https://europepmc.org/articles/pmc5767767			https://www.researchgate.net/profile/Homie_Razavi/publication/319089483_Modeling_the_epidemic_of_nonalcoholic_fatty_liver_disease_demonstrates_an_exponential_increase_in_burden_of_disease_NAFLD_Disease_Burden_-_US_2015-2030/links/5a4d149f0f7e9b8284c4cc86/Modeling-the-epidemic-of-nonalcoholic-fatty-liver-disease-demonstrates-an-exponential-increase-in-burden-of-disease-NAFLD-Disease-Burden-US-2015…
59	WOS:000418471100122	Lecrenier, MC; Planque, M; Dieu, M; Veys, P; Saegerman, C; Gillard, N; Baeten, V	A mass spectrometry method for sensitive, specific and simultaneous detection of bovine blood meal, blood products and milk products in compound feed	FOOD CHEMISTRY	245		981	988	OA	-0.365652	-0.263142	0	0	0	0	0	0	0	1	0	0	1					https://www.researchgate.net/profile/Melanie_Planque/publication/321258839_A_mass_spectrometry_method_for_sensitive_specific_and_simultaneous_detection_of_bovine_blood_meal_blood_products_and_milk_products_in_compound_feed/links/5cd02e99299bf14d957b3a1a/A-mass-spectrometry-method-for-sensitive-specific-and-simultaneous-detection-of-bovine-blood-meal-blood-products-and-milk-products-in-compound-fe…			Publisher’s version
60	WOS:000418518600073	Vivekananda, AS; Prabu, SB; Paskaramoorthy, R	Combined effect of process parameters during aluminothermic reaction process on the microstructure and mechanical properties of in situ Al/TiB2 composite	JOURNAL OF ALLOYS AND COMPOUNDS	735		619	634	Closed	-1.24944	-0.464945	0	0	0	0	0	0	0	0	0	0	0
61	WOS:000418518600181	Kaur, R; Sharma, V; Kumar, M; Singh, M; Singh, A	Conductivity relaxation in Pb0.9Sm0.10Zr0.405Ti0.495Fe0.10O3 solid solution	JOURNAL OF ALLOYS AND COMPOUNDS	735		1472	1479	Closed	-1.24944	-0.464945	0	0	0	0	0	0	0	0	0	0	0
62	WOS:000418524200021	Haettner, E; Plass, WR; Czok, U; Dickel, T; Geissel, H; Kinsel, W; Petrick, M; Schafer, T; Scheidenberger, C	A versatile triple radiofrequency quadrupole system for cooling, mass separation and bunching of exotic nuclei	NUCLEAR INSTRUMENTS & METHODS IN PHYSICS RESEARCH SECTION A-ACCELERATORS SPECTROMETERS DETECTORS AND ASSOCIATED EQUIPMENT	880		138	151	Closed	-1.24944	-0.464945	0	0	0	0	0	0	0	0	0	0	0
63	WOS:000418552700007	Lu, L; Zhang, L; Ji, SJ; Song, DL; Zhao, J	A segment feedrate profile fitting method for parametric interpolation	PROCEEDINGS OF THE INSTITUTION OF MECHANICAL ENGINEERS PART B-JOURNAL OF ENGINEERING MANUFACTURE	232	2	267	280	Closed	-1.24944	-0.464945	0	0	0	0	0	0	0	0	0	0	0
64	WOS:000418553800009	Verhey, TB; Castellanos, M; Chaconas, G	Analysis of recombinational switching at the antigenic variation locus of the Lyme spirochete using a novel PacBio sequencing pipeline	MOLECULAR MICROBIOLOGY	107	1	104	115	OA	-0.856158	2.17117	0	0	1	0	0	1	0	0	0	0	2	https://onlinelibrary.wiley.com/doi/abs/10.1111/mmi.13873		https://prism.ucalgary.ca/handle/1880/109290
65	WOS:000418599500010	Unver, IC; Bereket, G; Duran, B	Corrosion Protection of Stainless Steel by Poly(Carbazole-co-pyrrole) Films Deposited on TiO2 Sol-Gel Film	POLYMER-PLASTICS TECHNOLOGY AND ENGINEERING	57	3	242	250	Closed	-1.24944	-0.464945	0	0	0	0	0	0	0	0	0	0	0
66	WOS:000418624500008	Wang, T; Qiao, MN; Deng, YJ; Zhou, Y; Wang, H; Lyu, Q; Snoussi, H	Abnormal event detection based on analysis of movement information of video sequence	OPTIK	152		50	60	OA	-1.08744	1.07979	0	0	0	0	0	0	1	0	0	0	1				http://cam.tju.edu.cn/research/downAchiev.php?id=234
67	WOS:000418636700008	Bullock, SA; Allen, GM; Watson, MS; Wilson, DJ	Predicting poor outcome from simple ankle injuries: a prospective cohort study	BRITISH JOURNAL OF RADIOLOGY	91	1081			OA	0.101836	2.58023	0	0	1	0	1	1	0	0	0	0	3	https://www.birpublications.org/doi/abs/10.1259/bjr.20170213	https://www.ncbi.nlm.nih.gov/pmc/articles/PMC5966200/ ; https://europepmc.org/articles/pmc5966200	https://dl.uswr.ac.ir/bitstream/Hannan/45029/1/2018%20BJoR%20Volume%2091%20Issue%201081%20%288%29.pdf
68	WOS:000418653200002	Liu, C; Nauta, MM; Yang, LQ; Spector, PE	How Do Coworkers "Make the Place"? Examining Coworker Conflict and the Value of Harmony in China and the United States	APPLIED PSYCHOLOGY-AN INTERNATIONAL REVIEW-PSYCHOLOGIE APPLIQUEE-REVUE INTERNATIONALE	67	1	30	60	OA	0.00775601	2.20699	0	1	0	0	0	0	0	1	0	0	2	https://onlinelibrary.wiley.com/doi/abs/10.1111/apps.12119				https://www.researchgate.net/profile/Liu-Qin_Yang/publication/320990020_How_Do_Coworkers_Make_the_Place_Examining_Coworker_Conflict_and_the_Value_of_Harmony_in_China_and_the_United_States_COWORKER_CONFLICT_AND_HARMONY_IN_CHINA_AND_THE_US/links/5a481563458515f6b056a096/How-Do-Coworkers-Make-the-Place-Examining-Coworker-Conflict-and-the-Value-of-Harmony-in-China-and-the-United-States-COWORKER-CONFL…
69	WOS:000418726700020	Wang, XY; Lai, YW; Zhang, XJ; Zhao, J	Effect of low-frequency but high-intensity noise exposure on swine brain blood barrier permeability and its mechanism of injury	NEUROSCIENCE LETTERS	662		122	128	Closed	-1.24944	-0.464945	0	0	0	0	0	0	0	0	0	0	0
70	WOS:000418752700008	Nelson-Brantley, HV; Park, SH; Bergquist-Beringer, S	Characteristics of the Nursing Practice Environment Associated With Lower Unit-Level RN Turnover	JOURNAL OF NURSING ADMINISTRATION	48	1	31	37	Closed	-1.24944	-0.464945	0	0	0	0	0	0	0	0	0	0	0
71	WOS:000418798600045	Yu, YH; Lu, QQ; Chen, G; Li, CS; Huang, XL	Palladium-Catalyzed Intermolecular Acylation of Aryl Diazoesters with ortho-Bromobenzaldehydes	ANGEWANDTE CHEMIE-INTERNATIONAL EDITION	57	1	319	323	Closed	-1.24944	-0.464945	0	0	0	0	0	0	0	0	0	0	0
72	WOS:000418868700050	Zhu, BC; Zhang, M; Wu, L; Zhao, ZY; Liu, CY; Wang, ZK; Duan, QX; Wang, YW; Jia, P	A highly specific far-red fluorescent probe for imaging endogenous peroxynitrite in the mitochondria of living cells	SENSORS AND ACTUATORS B-CHEMICAL	257		436	441	Closed	-1.24944	-0.464945	0	0	0	0	0	0	0	0	0	0	0
73	WOS:000418891700015	Mazur, M; Westland, S; Guerra, F; Corridore, D; Vichi, M; Maruotti, A; Nardi, GM; Ottolenghi, L	Objective and subjective aesthetic performance of icon (R) treatment for enamel hypomineralization lesions in young adolescents: A retrospective single center study	JOURNAL OF DENTISTRY	68		104	108	Closed	-1.24944	-0.464945	0	0	0	0	0	0	0	0	0	0	0
74	WOS:000418932800002	Wang, HJ; Li, XY	A novel hyperchaotic system with infinitely many heteroclinic orbits coined	CHAOS SOLITONS & FRACTALS	106		5	15	Closed	-1.24944	-0.464945	0	0	0	0	0	0	0	0	0	0	0
75	WOS:000418951700001	Rossi, RJ; Bower, CB	Passed to Fail? Predicting the College Enrollment of GED (R) Passers	ADULT EDUCATION QUARTERLY	68	1	3	23	OA	0.081961	2.41424	0	1	0	0	1	0	0	0	0	0	2	https://journals.sagepub.com/doi/abs/10.1177/0741713617721970	https://papers.ssrn.com/sol3/papers.cfm?abstract_id=2832935
76	WOS:000418961000036	Yang, ZX; Dang, PF; Han, QK; Jin, ZH	Natural characteristics analysis of magneto-electro-elastic multilayered plate using analytical and finite element method	COMPOSITE STRUCTURES	185		411	420	Closed	-1.24944	-0.464945	0	0	0	0	0	0	0	0	0	0	0
77	WOS:000418965300027	Huang, M; Jiang, TA; Zhao, QY; You, QH; Tian, G; Wang, BH	Breast adenoid cystic carcinoma: report of a case with emphasis on routine sonographic findings and shear wave elastography	JOURNAL OF MEDICAL ULTRASONICS	45	1	181	184	Closed	-1.24944	-0.464945	0	0	0	0	0	0	0	0	0	0	0
78	WOS:000418978700008	Hight, SK; Park, JY	Substance use for restaurant servers: Causes and effects	INTERNATIONAL JOURNAL OF HOSPITALITY MANAGEMENT	68		68	79	Closed	-1.24944	-0.464945	0	0	0	0	0	0	0	0	0	0	0
79	WOS:000418981900005	Jiang, YR; Qin, YL; Yu, FM; Li, H; Liu, KH	Is COD/SO42- ratio responsible for metabolic phase-separation shift in anaerobic baffled reactor treating sulfate-laden wastewater?	INTERNATIONAL BIODETERIORATION & BIODEGRADATION	126		37	44	OA	-0.365652	-0.263142	0	0	0	0	0	0	0	1	0	0	1					https://www.researchgate.net/publication/322175883_Is_CODSO_4_2-_ratio_responsible_for_metabolic_phase-separation_shift_in_anaerobic_baffled_reactor_treating_sulfate-laden_wastewater			Publisher’s version
80	WOS:000418988600009	Barber, SR; Kozin, ED; Naunheim, MR; Sethi, R; Remenschneider, AK; Deschler, DG	3D-printed tracheoesophageal puncture and prosthesis placement simulator	AMERICAN JOURNAL OF OTOLARYNGOLOGY	39	1	37	40	Closed	-1.24944	-0.464945	0	0	0	0	0	0	0	0	0	0	0
81	WOS:000418992700003	Englund, KT	Hypoarticulation in infant-directed speech	APPLIED PSYCHOLINGUISTICS	39	1	67	87	OA	0.556379	0.524605	0	0	0	0	0	1	0	0	0	1	2			https://ntnuopen.ntnu.no/ntnu-xmlui/handle/11250/2496485				https://pdfs.semanticscholar.org/6029/db44e802959df6644af579d17d2291c0d8b2.pdf
82	WOS:000419000100013	Feki, M; Chaari, M; Neifar, L; Boudaya, L	Helminth parasites of the chub mackerel Scomber colias off the Tunisian coast and their use in stock discrimination	JOURNAL OF HELMINTHOLOGY	92	1	90	99	Closed	-1.24944	-0.464945	0	0	0	0	0	0	0	0	0	0	0
83	WOS:000419033700025	Kim, SM; Jeon, H; Shin, SH; Park, SA; Jegal, J; Hwang, SY; Oh, DX; Park, J	Superior Toughness and Fast Self-Healing at Room Temperature Engineered by Transparent Elastomers	ADVANCED MATERIALS	30	1			OA	0.101172	-0.912003	0	0	0	0	0	0	0	0	1	0	1						http://www.xuebalib.com/cloud/literature-52162.html
84	WOS:000419034000008	Hiney, JK; Srivastava, VK; Anderson, DNV; Hartzoge, NL; Dees, WL	Regulation of Kisspeptin Synthesis and Release in the Preoptic/Anterior Hypothalamic Region of Prepubertal Female Rats: Actions of IGF-1 and Alcohol	ALCOHOLISM-CLINICAL AND EXPERIMENTAL RESEARCH	42	1	61	68	OA	-0.291447	-0.0558869	0	0	0	0	1	0	0	0	0	0	1		https://europepmc.org/articles/pmc5750128 ; https://www.ncbi.nlm.nih.gov/pmc/articles/PMC5750128/						Accepted or author’s version
85	WOS:000419120600040	Hamilton, CB; Hoens, AM; Backman, CL; McKinnon, AM; McQuitty, S; English, K; Li, LC	An empirically based conceptual framework for fostering meaningful patient engagement in research	HEALTH EXPECTATIONS	21	1	396	406	OA	1.74436	-0.720823	1	0	0	0	1	0	0	1	0	0	3	https://onlinelibrary.wiley.com/doi/abs/10.1111/hex.12635 ;	https://www.ncbi.nlm.nih.gov/pmc/articles/PMC5750689/ ; https://europepmc.org/articles/pmc5750689			https://www.researchgate.net/publication/320257093_An_empirically_based_conceptual_framework_for_fostering_meaningful_patient_engagement_in_research
86	WOS:000419130900007	Shlomchik, MJ	Do Memory B Cells Form Secondary Germinal Centers? Yes and No	COLD SPRING HARBOR PERSPECTIVES IN BIOLOGY	10	1			OA	-0.693193	2.96238	0	0	1	1	1	0	0	0	0	0	3	https://cshperspectives.cshlp.org/content/10/1/a029405.full ; https://cshperspectives.cshlp.org/content/early/2017/03/20/cshperspect.a029405.full.pdf+html	https://www.ncbi.nlm.nih.gov/pmc/articles/PMC5749155/ ; https://europepmc.org/abstract/med/28320754
87	WOS:000419139200009	Zhao, HL; Jiang, L; Jin, XG; Du, H; Li, XJ	Constant time texture filtering	VISUAL COMPUTER	34	1	83	92	Closed	-1.24944	-0.464945	0	0	0	0	0	0	0	0	0	0	0
88	WOS:000419235500003	Li, YJ; Xu, JB; Zhong, DB; Zhang, H; Yang, WQ; Zhou, GF; Su, XH; Wu, Y; Wu, K; Cai, SW; Yan, GY; Chen, XG	Evidence for multiple-insecticide resistance in urban Aedes albopictus populations in southern China	PARASITES & VECTORS	11				OA	3.55018	0.268727	1	0	0	0	1	1	0	1	0	1	5	https://parasitesandvectors.biomedcentral.com/articles/10.1186/s13071-017-2581-y ; https://link.springer.com/article/10.1186/s13071-017-2581-y ;	https://europepmc.org/articles/pmc5753460 ; https://www.ncbi.nlm.nih.gov/pmc/articles/PMC5753460/	https://escholarship.org/uc/item/53r8v1zw		https://www.researchgate.net/publication/322239016_Evidence_for_multiple-insecticide_resistance_in_urban_Aedes_albopictus_populations_in_southern_China		https://app.dimensions.ai/details/publication/pub.1100162567?and_subset_publication_citations=pub.1051843981#readcube-epdf
89	WOS:000419265300028	Cox, C; Bosley, M; Southerland, LB; Ahmadi, S; Perkins, J; Roman, S; Sosa, JA; Carneiro-Pla, D	Lobectomy for treatment of differentiated thyroid cancer: can patients avoid postoperative thyroid hormone supplementation and be compliant with the American Thyroid Association guidelines?	SURGERY	163	1	75	79	Closed	-1.24944	-0.464945	0	0	0	0	0	0	0	0	0	0	0
90	WOS:000419305400001	Doarn, CR; Latifi, R; Poropatich, RK; Sokolovich, N; Kosiak, D; Hostiuc, F; Zoicas, C; Buciu, A; Arafat, R	Development and Validation of Telemedicine for Disaster Response: The North Atlantic Treaty Organization Multinational System	TELEMEDICINE AND E-HEALTH	24	9	657	668	Closed	-1.24944	-0.464945	0	0	0	0	0	0	0	0	0	0	0
91	WOS:000419305900004	Calvello, S; Piccardo, M; Rao, SV; Soncini, A	CERES: An ab initio code dedicated to the calculation of the electronic structure and magnetic properties of lanthanide complexes	JOURNAL OF COMPUTATIONAL CHEMISTRY	39	6	328	337	OA	0.431928	1.59343	0	0	0	1	1	0	0	1	0	0	3	https://onlinelibrary.wiley.com/doi/am-pdf/10.1002/jcc.25113	https://arxiv.org/abs/1709.10315			https://www.groundai.com/project/ceres-an-ab-initio-code-dedicated-to-the-calculation-of-the-electronic-structure-and-magnetic-properties-of-lanthanide-complexes/
92	WOS:000419321300005	Lucas, A; Hartnoll, SA	Kinetic theory of transport for inhomogeneous electron fluids	PHYSICAL REVIEW B	97	4			OA	-0.291447	-0.0558869	0	0	0	0	1	0	0	0	0	0	1		https://arxiv.org/abs/1706.04621						Accepted or author’s version
93	WOS:000419333400012	Dentale, F; Vecchione, M; Gebauer, JE; Barbaranelli, C	Measuring automatic value orientations: The Achievement-Benevolence Implicit Association Test	BRITISH JOURNAL OF SOCIAL PSYCHOLOGY	57	1	210	229	Closed	-1.24944	-0.464945	0	0	0	0	0	0	0	0	0	0	0
94	WOS:000419347900044	Barros, HR; Kokkinopoulou, M; Riegel-Vidotti, IC; Landfester, K; Therien-Aubin, H	Gold nanocolloid-protein interactions and their impact on beta-sheet amyloid fibril formation	RSC ADVANCES	8	2	980	986	OA	0.786361	-1.12988	1	0	0	0	0	0	0	1	0	0	2	https://pubs.rsc.org/en/content/articlehtml/2018/ra/c7ra11219j ;				https://www.researchgate.net/publication/322225100_Gold_nanocolloid-protein_interactions_and_their_impact_on_b-sheet_amyloid_fibril_formation
95	WOS:000419347900061	Li, J; Gan, HL; Xu, YF; Wang, CY; Gu, FL; Wang, G	Chemical reaction-transport model of oxidized diethylzinc based on quantum mechanics and computational fluid dynamics approaches	RSC ADVANCES	8	2	1116	1123	OA	1.95757	-1.2057	1	0	0	0	0	0	0	1	0	1	3	https://pubs.rsc.org/en/content/articlehtml/2018/ra/c7ra11534b ;				https://www.researchgate.net/publication/322228570_Chemical_reaction-transport_model_of_oxidized_diethylzinc_based_on_quantum_mechanics_and_computational_fluid_dynamics_approaches		https://app.dimensions.ai/details/publication/pub.1100152998
96	WOS:000419377700011	Hu, L; Yang, M; Xu, N; Xu, JX; Zhou, SY; Chu, XZ; Zhao, YJ	Selective transformation of biomass-derived 5-hydroxymethylfurfural into 2,5-dihydroxymethylfuran via catalytic transfer hydrogenation over magnetic zirconium hydroxides	KOREAN JOURNAL OF CHEMICAL ENGINEERING	35	1	99	109	Closed	-1.24944	-0.464945	0	0	0	0	0	0	0	0	0	0	0
97	WOS:000419404300011	He, XY; Tong, NN; Hu, XW; Feng, WK	High-resolution ISAR imaging based on two-dimensional group sparse recovery	IET RADAR SONAR AND NAVIGATION	12	1	82	86	Closed	-1.24944	-0.464945	0	0	0	0	0	0	0	0	0	0	0
98	WOS:000419407500137	You, XK; Qiu, LM; Duan, CX; Jiang, X; Huang, C; Zhi, XQ	Study on the stroke amplitude of the linear compressor	APPLIED THERMAL ENGINEERING	129		1488	1495	Closed	-1.24944	-0.464945	0	0	0	0	0	0	0	0	0	0	0
99	WOS:000419407600038	Mar, JM; Silva, LS; Azevedo, SG; Franca, LP; Goes, AFF; dos Santos, AL; Bezerra, JD; Nunomura, RDS; Machado, MB; Sanches, EA	Lippia origanoides essential oil: An efficient alternative to control Aedes aegypti, Tetranychus urticae and Cerataphis lataniae	INDUSTRIAL CROPS AND PRODUCTS	111		292	297	OA	-0.365652	-0.263142	0	0	0	0	0	0	0	1	0	0	1					https://www.researchgate.net/profile/Josiana_Mar/publication/320934843_Lippia_origanoides_essential_oil_An_efficient_alternative_to_control_Aedes_aegypti_Tetranychus_urticae_and_Cerataphis_lataniae/links/5a0356840f7e9beb176f496a/Lippia-origanoides-essential-oil-An-efficient-alternative-to-control-Aedes-aegypti-Tetranychus-urticae-and-Cerataphis-lataniae.pdf			Publisher’s version
100	WOS:000419416600006	Sandstrom, UG; Hedfors, P	Uses of the word 'landskap' in Swedish municipalities' comprehensive plans: Does the European Landscape Convention require a modified understanding?	LAND USE POLICY	70		52	62	Closed	-1.24944	-0.464945	0	0	0	0	0	0	0	0	0	0	0
101	WOS:000419416600018	Mackay, H	Mapping and characterising the urban agricultural landscape of two intermediate-sized Ghanaian cities	LAND USE POLICY	70		182	197	Closed	-1.24944	-0.464945	0	0	0	0	0	0	0	0	0	0	0
102	WOS:000419416600036	Kudsk, P; Jorgensen, LN; Orum, JE	Pesticide Load-A new Danish pesticide risk indicator with multiple applications	LAND USE POLICY	70		384	393	Closed	-1.24944	-0.464945	0	0	0	0	0	0	0	0	0	0	0
103	WOS:000419416800024	Ganesh, MA; John, B	Concentrated energy addition for active drag reduction in hypersonic flow regime	ACTA ASTRONAUTICA	142		221	231	Closed	-1.24944	-0.464945	0	0	0	0	0	0	0	0	0	0	0
104	WOS:000419421500005	White, JH	Vitamin D deficiency and the pathogenesis of Crohn's disease	JOURNAL OF STEROID BIOCHEMISTRY AND MOLECULAR BIOLOGY	175		23	28	Closed	-1.24944	-0.464945	0	0	0	0	0	0	0	0	0	0	0
105	WOS:000419442500016	Wallrabe, H; Svindrych, Z; Alam, SR; Siller, KH; Wang, TX; Kashatus, D; Hu, S; Periasamy, A	Segmented cell analyses to measure redox states of autofluorescent NAD(P)H, FAD & Trp in cancer cells by FLIM	SCIENTIFIC REPORTS	8				OA	4.26618	-1.2437	1	0	0	0	1	0	0	1	1	1	5	https://www.nature.com/articles/s41598-017-18634-x ;	https://www.ncbi.nlm.nih.gov/pmc/articles/PMC5758727/ ; https://europepmc.org/articles/pmc5758727			https://www.researchgate.net/publication/322316090_Segmented_cell_analyses_to_measure_redox_states_of_autofluorescent_NADPH_FAD_Trp_in_cancer_cells_by_FLIM	http://search.proquest.com/openview/cfb9aa2992869667856fa961bac8a8e1/1?pq-origsite=gscholar&cbl=2041939	https://cyberleninka.org/article/n/126737.pdf
106	WOS:000419450500001	Sachamitr, P; Leishman, AJ; Davies, TJ; Fairchild, PJ	Directed Differentiation of Human Induced Pluripotent Stem Cells into Dendritic Cells Displaying Tolerogenic Properties and Resembling the CD141(+) Subset	FRONTIERS IN IMMUNOLOGY	8				OA	3.55018	0.268727	1	0	0	0	1	1	0	1	0	1	5	https://www.frontiersin.org/articles/10.3389/fimmu.2017.01935/full ;	https://www.ncbi.nlm.nih.gov/pmc/articles/PMC5766641/ ; https://europepmc.org/articles/pmc5766641	https://ora.ox.ac.uk/objects/uuid:8da819e6-3498-4aa5-841b-4c399d838c78		https://www.researchgate.net/publication/322314344_Directed_Differentiation_of_Human_Induced_Pluripotent_Stem_Cells_into_Dendritic_Cells_Displaying_Tolerogenic_Properties_and_Resembling_the_CD141_Subset		https://pdfs.semanticscholar.org/cd0c/b5bd038f8587a0e82b06838280cc0ff2cfe4.pdf ; https://app.dimensions.ai/details/publication/pub.1100240044?and_facet_researcher=ur.01051364020.48#readcube-epdf
107	WOS:000419471000024	Latter, S; Hopkinson, JB; Lowson, E; Hughes, JA; Hughes, J; Duke, S; Anstey, S; Bennett, MI; May, C; Smith, P; Richardson, A	Supporting carers to manage pain medication in cancer patients at the end of life: A feasibility trial	PALLIATIVE MEDICINE	32	1	246	256	OA	3.16419	2.74948	0	1	0	0	0	1	0	1	1	1	5	https://journals.sagepub.com/doi/abs/10.1177/0269216317715197		http://eprints.whiterose.ac.uk/130899/ ; http://orca.cf.ac.uk/102161/1/0269216317715197.pdf ; https://eprints.soton.ac.uk/412377/ ; http://researchonline.lshtm.ac.uk/4650832/ ; https://orca-mwe.cf.ac.uk/102161/1/0269216317715197.pdf ; https://repository.cardiffmet.ac.uk/handle/10369/9575		https://www.researchgate.net/publication/318250161_Supporting_carers_to_manage_pain_medication_in_cancer_patients_at_the_end_of_life_A_feasibility_trial	https://insights.ovid.com/plmd/201801000/00019505-201801000-00024	https://core.ac.uk/download/pdf/157834196.pdf ; https://core.ac.uk/download/pdf/156784927.pdf
108	WOS:000419478000026	Lodeiros, C; Rodriguez-Pesantes, D; Marquez, A; Revilla, J; Freites, L; Lodeiros-Chacon, C; Sonnenholzner, S	Growth and survival of the winged pearl oyster Pteria sterna (Gould, 1851) in suspended culture in the tropical Eastern Pacific: Influence of environmental factors	AQUACULTURE RESEARCH	49	2	832	838	OA	-0.365652	-0.263142	0	0	0	0	0	0	0	1	0	0	1					https://www.researchgate.net/profile/Stanislaus_Sonnenholzner/publication/320044059_Growth_and_survival_of_the_winged_pearl_oyster_Pteria_sterna_Gould_1851_in_suspended_culture_in_the_tropical_Eastern_Pacific_Influence_of_environmental_factors/links/5aa68d64458515b3e5c139a2/Growth-and-survival-of-the-winged-pearl-oyster-Pteria-sterna-Gould-1851-in-suspended-culture-in-the-tropical-Eastern-Pacific…			Publisher’s version
109	WOS:000419489400003	Carroll, BL; Bonica, J; Shamseddine, AA; Hannun, YA; Obeid, LM	A role for caspase-2 in sphingosine kinase 1 proteolysis in response to doxorubicin in breast cancer cells - implications for the CHK1-suppressed pathway	FEBS OPEN BIO	8	1	27	40	OA	2.03177	-0.998444	1	0	0	0	1	0	0	0	0	1	3	https://febs.onlinelibrary.wiley.com/doi/abs/10.1002/2211-5463.12344 ;	https://www.ncbi.nlm.nih.gov/pmc/articles/PMC5757171/ ; https://europepmc.org/articles/pmc5757171					https://cyberleninka.org/article/n/742740.pdf
110	WOS:000419497100005	Mahmoud, KR; Montaser, AM	Design of dual-band circularly polarised array antenna package for 5G mobile terminals with beam-steering capabilities	IET MICROWAVES ANTENNAS & PROPAGATION	12	1	29	39	Closed	-1.24944	-0.464945	0	0	0	0	0	0	0	0	0	0	0
111	WOS:000419498100025	Van Wyk, K; Marvel, JA	Strategies for Improving and Evaluating Robot Registration Performance	IEEE TRANSACTIONS ON AUTOMATION SCIENCE AND ENGINEERING	15	1	320	328	OA	-0.129445	1.48885	0	0	0	0	1	0	1	0	0	0	2		https://www.ncbi.nlm.nih.gov/pmc/articles/PMC6508671/ ; https://europepmc.org/articles/pmc6508671 ; https://europepmc.org/abstract/med/31080373		http://ws680.nist.gov/publication/get_pdf.cfm?pub_id=922562
112	WOS:000419510900013	Liu, M; Wu, NN; Yu, GP; Zhai, XT; Chen, X; Zhang, M; Tian, XH; Liu, YX; Wang, LP; Tan, B	Physicochemical properties, structural properties, and in vitro digestibility of pea starch treated with high hydrostatic pressure	STARCH-STARKE	70	1-2			Closed	-1.24944	-0.464945	0	0	0	0	0	0	0	0	0	0	0
113	WOS:000419536800101	Xia, PF; Zhu, BC; Cheng, B; Yu, JG; Xu, JS	2D/2D g-C3N4/MnO2 Nanocomposite as a Direct Z-Scheme Photocatalyst for Enhanced Photocatalytic Activity	ACS SUSTAINABLE CHEMISTRY & ENGINEERING	6	1	965	973	Closed	-1.24944	-0.464945	0	0	0	0	0	0	0	0	0	0	0
114	WOS:000419536800102	Sun, FG; Tang, H; Zhang, B; Li, XM; Yin, CQ; Yue, ZH; Zhou, L; Li, YS; Shi, JL	PEO-Linked MoS2-Graphene Nanocomposites with 2D Polar-Nonpolar Amphoteric Surfaces as Sulfur Hosts for High-Performance Li-S Batteries	ACS SUSTAINABLE CHEMISTRY & ENGINEERING	6	1	974	982	Closed	-1.24944	-0.464945	0	0	0	0	0	0	0	0	0	0	0
115	WOS:000419561700001	Fang, CH	The Simulation and Analysis of Quantum Radar Cross Section for Three-Dimensional Convex Targets	IEEE PHOTONICS JOURNAL	10	1			OA	-0.0974283	-1.33168	1	0	0	0	0	0	0	0	0	0	1	https://ieeexplore.ieee.org/abstract/document/8169005/ ;
116	WOS:000419570000014	Shariati, M; Tahir, MM; Wee, TC; Shah, SNR; Jalali, A; Abdullahi, MM; Khorami, M	Experimental investigations on monotonic and cyclic behavior of steel pallet rack connections	ENGINEERING FAILURE ANALYSIS	85		149	166	Closed	-1.24944	-0.464945	0	0	0	0	0	0	0	0	0	0	0
117	WOS:000419576600005	Best, MC; Kleven, HJ	Housing Market Responses to Transaction Taxes: Evidence From Notches and Stimulus in the UK	REVIEW OF ECONOMIC STUDIES	85	1	157	193	OA	1.87039	1.2026	1	0	0	0	0	1	1	0	0	1	4	http://www.restud.com/wp-content/uploads/2017/05/MS20552manuscript.pdf ;		http://www.henrikkleven.com/uploads/3/7/3/1/37310663/best-kleven_landnotches_feb2016.pdf ; http://blogs.cuit.columbia.edu/mcb2270/files/2017/12/best-kleven_landnotches_sep2016.pdf	http://elsa.berkeley.edu/~saez/course/best-kleven_landnotches_may2014.pdf			https://pdfs.semanticscholar.org/ea5b/a5180afd855ab694ff818edffea8bed9e933.pdf?_ga=2.257071883.1855332597.1592307190-844905564.1579316102
118	WOS:000419577200015	Lu, FL; Liu, LJ; Huang, YL; Zhang, XH; Wang, ZL	Production of Monascus pigments as extracellular crystals by cell suspension culture	APPLIED MICROBIOLOGY AND BIOTECHNOLOGY	102	2	677	687	OA	0.101172	-0.912003	0	0	0	0	0	0	0	0	1	0	1						http://pdf.xuebalib.com:1262/21wcmvJfldRN.pdf
119	WOS:000419593000017	Anashkina, AA; Kravatsky, Y; Kuznetsov, E; Makarov, AA; Adzhubei, AA	Meta-server for automatic analysis, scoring and ranking of docking models	BIOINFORMATICS	34	2	297	299	OA	-0.606984	1.30761	0	0	1	0	0	0	0	1	0	0	2	https://academic.oup.com/bioinformatics/article-abstract/34/2/297/4160679				https://www.researchgate.net/publication/320189019_Meta-server_for_automatic_analysis_scoring_and_ranking_of_docking_models
120	WOS:000419597900007	Pei, HL; Wei, Q; Sun, L; Yang, GY	[M(1,2-dap)(3)][B10O13(OH)(6)] (M = Co, Ni): Two New Borates Containing [B10O13(OH)(6)](2-) Cluster Units	JOURNAL OF CLUSTER SCIENCE	29	1	49	55	Closed	-1.24944	-0.464945	0	0	0	0	0	0	0	0	0	0	0
121	WOS:000419638200001	Sura, A; Failing, C; Sturza, J; Stannard, J; Riebschleger, M	Patient characteristics associated with response to NSAID monotherapy in children with systemic juvenile idiopathic arthritis	PEDIATRIC RHEUMATOLOGY	16				OA	3.72958	-0.102513	1	0	0	0	1	1	0	1	1	0	5	https://ped-rheum.biomedcentral.com/articles/10.1186/s12969-017-0219-4 ; https://link.springer.com/article/10.1186/s12969-017-0219-4 ;	https://europepmc.org/articles/pmc5755314 ; https://www.ncbi.nlm.nih.gov/pmc/articles/PMC5755314/	https://deepblue.lib.umich.edu/bitstream/handle/2027.42/140717/12969_2017_Article_219.pdf?sequence=1&isAllowed=y		https://www.researchgate.net/publication/322275744_Patient_characteristics_associated_with_response_to_NSAID_monotherapy_in_children_with_systemic_juvenile_idiopathic_arthritis	https://www.springermedizin.de/patient-characteristics-associated-with-response-to-nsaid-monoth/15347266
122	WOS:000419652700013	Giambanelli, E; D'Antuono, LF; Romero-Gonzalez, R; Frenich, AG	Identification and quantification of phenolic compounds in edible wild leafy vegetables by UHPLC/Orbitrap-MS	JOURNAL OF THE SCIENCE OF FOOD AND AGRICULTURE	98	3	945	954	Closed	-1.24944	-0.464945	0	0	0	0	0	0	0	0	0	0	0
123	WOS:000419657300009	Rothberg, M	For Activist Thought: A Response to Bryan Cheyette	CAMBRIDGE JOURNAL OF POSTCOLONIAL LITERARY INQUIRY	5	1	115	122	OA	0.967556	1.20577	0	0	0	0	0	0	1	1	0	1	3				https://michaelrothberg.weebly.com/uploads/5/4/6/8/5468139/for_activist_thought_a_response_to_bryan_cheyette_rothberg.pdf	https://docplayer.net/134457091-For-activist-thought-a-response-to-bryan-cheyette.html		https://pdfs.semanticscholar.org/cacd/e9fb8a95e3b563498a67ea87d824a14cddb2.pdf?_ga=2.126769477.997492732.1592728484-1464625391.1590670293
124	WOS:000419703700018	Truong, D; Blasutig, IM; Kulasingam, V; Chan, PC	A patient with monoclonal gammopathy-related nephrotic syndrome revealed no electrophoretic "nephrotic pattern" or skewed free light chain ratio	CLINICAL BIOCHEMISTRY	51		110	111	OA	-0.614827	0.600424	0	0	0	0	0	1	0	0	0	0	1			https://dl.uswr.ac.ir/Viewer/web/viewer.html?file_item_id=Hannan/47743&user=none&file=/bitstream/Hannan/47743/1/2018%20ClinicalBiochemistry%20Volume%2051%20January%20%284%29.pdf					Publisher’s version
125	WOS:000419722100010	Gold, SA; Ferracane, JL; da Costa, J	Effect of Crystallization Firing on Marginal Gap of CAD/CAM Fabricated Lithium Disilicate Crowns	JOURNAL OF PROSTHODONTICS-IMPLANT ESTHETIC AND RECONSTRUCTIVE DENTISTRY	27	1	63	66	OA	-1.49077	1.10581	0	0	1	0	0	0	0	0	0	0	1	https://onlinelibrary.wiley.com/doi/abs/10.1111/jopr.12638
126	WOS:000419749800065	Schweppe, DK; Huttlin, EL; Harper, JW; Gygi, SP	BioPlex Display: An Interactive Suite for Large-Scale AP-MS Protein-Protein Interaction Data	JOURNAL OF PROTEOME RESEARCH	17	1	722	726	OA	-0.291447	-0.0558869	0	0	0	0	1	0	0	0	0	0	1		https://europepmc.org/abstract/med/29054129 ; https://www.ncbi.nlm.nih.gov/pmc/articles/PMC7029486/						Accepted or author’s version
127	WOS:000419758300017	Lee, SH; Choi, YK; Hwang, S; Lee, J	Performance Analysis of Floating Photovoltaic Systems on the Water Surface	SCIENCE OF ADVANCED MATERIALS	10	4	538	541	Closed	-1.24944	-0.464945	0	0	0	0	0	0	0	0	0	0	0
128	WOS:000419765000004	Zhang, Y; Zhang, LJ; Guo, JP; Feng, JM; Cao, LJ; Wang, Y; Zhou, Q; Li, LX; Li, B; Xu, H; Liu, L; An, N; Liu, H	Climatology of cloud-base height from long-term radiosonde measurements in China	ADVANCES IN ATMOSPHERIC SCIENCES	35	2	158	168	Closed	-1.24944	-0.464945	0	0	0	0	0	0	0	0	0	0	0
129	WOS:000419784800007	Komboz, B; Strobl, C; Zeileis, A	Tree-Based Global Model Tests for Polytomous Rasch Models	EDUCATIONAL AND PSYCHOLOGICAL MEASUREMENT	78	1	128	166	OA	1.25317	2.33842	0	1	0	0	1	0	0	0	0	1	3	https://journals.sagepub.com/doi/abs/10.1177/0013164416664394	https://europepmc.org/articles/pmc5965621 ; https://www.ncbi.nlm.nih.gov/pmc/articles/PMC5965621/					https://www.semanticscholar.org/paper/Tree-Based-Global-Model-Tests-for-Polytomous-Rasch-Komboz-Strobl/1d11588731d1b7c161dd5637d87413b47c386f15
130	WOS:000419793200042	Wilk-Jakubowski, J	Predicting Satellite System Signal Degradation due to Rain in the Frequency Range of 1 to 25 GHz	POLISH JOURNAL OF ENVIRONMENTAL STUDIES	27	1	391	396	OA	1.95757	-1.2057	1	0	0	0	0	0	0	1	0	1	3	http://www.pjoes.com/pdf-73906-24259?filename=Predicting%20Satellite.pdf ;				https://www.researchgate.net/profile/Jacek_Wilk-Jakubowski/publication/320913242_Predicting_Satellite_System_Signal_Degradation_due_to_Rain_in_the_Frequency_Range_of_1_to_25_GHz/links/5a325ce0aca2727144ea65f9/Predicting-Satellite-System-Signal-Degradation-due-to-Rain-in-the-Frequency-Range-of-1-to-25-GHz.pdf		https://pdfs.semanticscholar.org/dd0c/2d8839f029eaf158ac06518e2fed0a5bfab0.pdf?_ga=2.113918791.1369367039.1581683780-844905564.1579316102
131	WOS:000419808400002	Simeni, MS; Baratte, E; Zhang, C; Frederickson, K; Adamovich, IV	Electric field measurements in nanosecond pulse discharges in air over liquid water surface	PLASMA SOURCES SCIENCE & TECHNOLOGY	27	1			OA	-0.614827	0.600424	0	0	0	0	0	1	0	0	0	0	1			https://netl.engineering.osu.edu/sites/netl.engineering.osu.edu/files/uploads/electric_field_measurements_over_liquid_water_surface_published.pdf					Publisher’s version
132	WOS:000419832100018	Jang, S; Kim, S; Kim, SM; Choi, J; Yeon, J; Bang, K; Ahn, CY; Hwang, W; Her, M; Cho, YH; Sung, YE; Choi, M	Interface engineering for high-performance direct methanol fuel cells using multiscale patterned membranes and guided metal cracked layers	NANO ENERGY	43		149	158	Closed	-1.24944	-0.464945	0	0	0	0	0	0	0	0	0	0	0
133	WOS:000419865800005	Zhang, WW; Xu, F; Cheng, SY; Liao, YL	Characterization and functional analysis of a MYB gene (GbMYBFL) related to flavonoid accumulation in Ginkgo biloba	GENES & GENOMICS	40	1	49	61	Closed	-1.24944	-0.464945	0	0	0	0	0	0	0	0	0	0	0
134	WOS:000419867400001	Reinhart, PN; Souza, PE	Effects of Varying Reverberation on Music Perception for Young Normal-Hearing and Old Hearing-Impaired Listeners	TRENDS IN HEARING	22				OA	1.74436	-0.720823	1	0	0	0	1	0	0	1	0	0	3	https://journals.sagepub.com/doi/abs/10.1177/2331216517750706 ;	https://europepmc.org/articles/pmc5768263 ; https://www.ncbi.nlm.nih.gov/pmc/articles/PMC5768263/			https://www.researchgate.net/publication/322431892_Effects_of_Varying_Reverberation_on_Music_Perception_for_Young_Normal-Hearing_and_Old_Hearing-Impaired_Listeners
135	WOS:000419872500001	Schaefer, JM; Cannella-Malone, H; Brock, ME	Effects of Peer Support Arrangements Across Instructional Formats and Environments for Students With Severe Disabilities	REMEDIAL AND SPECIAL EDUCATION	39	1	3	14	OA	-0.876033	2.00518	0	1	0	0	0	0	0	0	0	0	1	https://journals.sagepub.com/doi/abs/10.1177/0741932517727865
136	WOS:000419896100010	Foy, SL	Challenges From and Beyond Symptomatology: Stereotype Threat in Young Adults With ADHD	JOURNAL OF ATTENTION DISORDERS	22	3	309	320	Closed	-1.24944	-0.464945	0	0	0	0	0	0	0	0	0	0	0
137	WOS:000419898700011	Rodriguez-Prieto, A; Camacho, AM; Merayo, D; Sebastian, MA	An educational software to reinforce the comprehensive learning of materials selection	COMPUTER APPLICATIONS IN ENGINEERING EDUCATION	26	1	125	140	Closed	-1.24944	-0.464945	0	0	0	0	0	0	0	0	0	0	0
138	WOS:000419916300011	She, DX; Xia, J	Copulas-Based Drought Characteristics Analysis and Risk Assessment across the Loess Plateau of China	WATER RESOURCES MANAGEMENT	32	2	547	564	Closed	-1.24944	-0.464945	0	0	0	0	0	0	0	0	0	0	0
139	WOS:000419942500008	Zhang, Y; Li, QQ; Huang, JN; Wu, Z; Huang, JC; Huang, L; Li, YH; Ye, JY; Zhang, XM	An Approach to Incorporate Multi-Enzyme Digestion into C-TAILS for C-Terminomics Studies	PROTEOMICS	18	1			Closed	-1.24944	-0.464945	0	0	0	0	0	0	0	0	0	0	0
140	WOS:000419948700002	Pei, LD; Pan, XF	Extremal values on Zagreb indices of trees with given distance k-domination number	JOURNAL OF INEQUALITIES AND APPLICATIONS					OA	1.74436	-0.720823	1	0	0	0	1	0	0	1	0	0	3	https://www.biomedcentral.com/openurl?doi=10.1186/s13660-017-1597-3 ; https://journalofinequalitiesandapplications.springeropen.com/articles/10.1186/s13660-017-1597-3 ;	https://www.ncbi.nlm.nih.gov/pmc/articles/PMC5762821/ ; https://europepmc.org/articles/pmc5762821			https://www.researchgate.net/publication/322375333_Extremal_values_on_Zagreb_indices_of_trees_with_given_distance_k-domination_number
141	WOS:000419954100010	Feindt, W; Oppenheim, SJ; DeSalle, R; Goldstein, PZ; Hadrys, H	Transcriptome profiling with focus on potential key genes for wing development and evolution in Megaloprepus caerulatus, the damselfly species with the world's largest wings	PLOS ONE	13	1			OA	4.90079	-0.178332	1	0	0	0	1	1	0	1	1	1	6	https://journals.plos.org/plosone/article?id=10.1371/journal.pone.0189898 ;	https://europepmc.org/articles/pmc5766104 ; https://www.ncbi.nlm.nih.gov/pmc/articles/PMC5766104/	https://repository.si.edu/bitstream/handle/10088/97840/Feindt%20et%20al.pdf?sequence=1&isAllowed=y		https://www.researchgate.net/publication/322450856_Transcriptome_profiling_with_focus_on_potential_key_genes_for_wing_development_and_evolution_in_Megaloprepus_caerulatus_the_damselfly_species_with_the_world%27s_largest_wings	http://search.proquest.com/openview/bdaf4db909797b22526a43435c0e2bd1/1?pq-origsite=gscholar&cbl=1436336	https://pdfs.semanticscholar.org/19ba/ca2537f6de178fa11af036d9c040fc7ff805.pdf?_ga=2.35105892.478221770.1595932195-844905564.1579316102
142	WOS:000419960200004	de Alba, H; Hoang, DT	On the extremal Betti numbers of the binomial edge ideal of closed graphs	MATHEMATISCHE NACHRICHTEN	291	1	28	40	OA	-0.291447	-0.0558869	0	0	0	0	1	0	0	0	0	0	1		https://arxiv.org/abs/1708.00844						Accepted or author’s version
143	WOS:000420000000084	Bisso, PW; Tai, M; Katepalli, H; Bertrand, N; Blankschtein, D; Langer, R	Molecular Rotors for Universal Quantitation of Nanoscale Hydrophobic Interfaces in Microplate Format	NANO LETTERS	18	1	618	628	Closed	-1.24944	-0.464945	0	0	0	0	0	0	0	0	0	0	0
144	WOS:000422621100014	Mousavi, SN; Faghihi, A; Motaghinejad, M; Shiasi, M; Imanparast, F; Amiri, HL; Shidfar, F	Zinc and Selenium Co-supplementation Reduces Some Lipid Peroxidation and Angiogenesis Markers in a Rat Model of NAFLD-Fed High Fat Diet	BIOLOGICAL TRACE ELEMENT RESEARCH	181	2	288	295	Closed	-1.24944	-0.464945	0	0	0	0	0	0	0	0	0	0	0
145	WOS:000422624900004	Sidabalok, CM; Bruce, NL	Two new species and a new record of Metacirolana Kussakin, 1979 (Crustacea: Isopoda: Cirolanidae) from Indonesia	ZOOTAXA	4370	5	519	534	Closed	-1.24944	-0.464945	0	0	0	0	0	0	0	0	0	0	0
146	WOS:000422655700009	Reyes, C; Linares, LH; Moredo, F; Liron, JP; Brusa, V; Londero, A; Galli, L; Oteiza, JM; Costa, M; Leotta, GA	Development and In-House Validation of a Real-Time Polymerase Chain Reaction for the Detection of Listeria monocytogenes in Meat	FOODBORNE PATHOGENS AND DISEASE	15	1	55	57	Closed	-1.24944	-0.464945	0	0	0	0	0	0	0	0	0	0	0
147	WOS:000422661900024	Shi, HB; Li, XS; Hwang, KS; Pan, W; Xu, GJ	Decoupled Visual Servoing With Fuzzy Q-Learning	IEEE TRANSACTIONS ON INDUSTRIAL INFORMATICS	14	1	241	252	OA	-0.365652	-0.263142	0	0	0	0	0	0	0	1	0	0	1					https://www.researchgate.net/profile/Haobin_Shi/publication/309146698_Decoupled_Visual_Servoing_with_Fuzzy_Q-Learning/links/5aa340e00f7e9badd9a799d9/Decoupled-Visual-Servoing-with-Fuzzy-Q-Learning.pdf			Accepted or author’s version
148	WOS:000422667900033	Costa, A; Costa, ER; Silva, ALP; Tanaka, AA; Varela, JDG	Theoretical study of the effects of substituents (F, Cl, Br, CH3, and CN) on the aromaticity of borazine	JOURNAL OF MOLECULAR MODELING	24	1			OA	-0.365652	-0.263142	0	0	0	0	0	0	0	1	0	0	1					https://www.researchgate.net/publication/322313001_Theoretical_study_of_the_effects_of_substituents_F_Cl_Br_CH3_and_CN_on_the_aromaticity_of_borazine			Publisher’s version
149	WOS:000422668200077	Barletta, RV; Carvalho, PD; Santos, VG; Melo, LF; Consentini, CE; Netto, AS; Fricke, PM	Effect of dose and timing of prostaglandin F-2 alpha treatments during a Resynch protocol on luteal regression and fertility to timed artificial insemination in lactating Holstein cows	JOURNAL OF DAIRY SCIENCE	101	2	1730	1736	OA	-0.606984	1.30761	0	0	1	0	0	0	0	1	0	0	2	https://www.sciencedirect.com/science/article/pii/S0022030217311311 ; https://www.journalofdairyscience.org/article/S0022-0302(17)31131-1/abstract ;				https://www.researchgate.net/profile/Carlos_Consentini/publication/321694744_Effect_of_dose_and_timing_of_prostaglandin_F_2a_treatments_during_a_Resynch_protocol_on_luteal_regression_and_fertility_to_timed_artificial_insemination_in_lactating_Holstein_cows/links/5a3832fc0f7e9b7c486f7ee8/Effect-of-dose-and-timing-of-prostaglandin-F-2a-treatments-during-a-Resynch-protocol-on-luteal-regression-and-f…
150	WOS:000422682800006	Frings, A; Schrader, S; Hille, K; Staab, I; Geerling, G	Health-related quality of life after implantation of a keratoprosthesis with biological haptic	OPHTHALMOLOGE	115	1	34	39	Closed	-1.24944	-0.464945	0	0	0	0	0	0	0	0	0	0	0
151	WOS:000422692000008	Taub, AH; Perets, R; Kahana, E; Paz, R	Oscillations Synchronize Amygdala-to-Prefrontal Primate Circuits during Aversive Learning	NEURON	97	2	291	+	OA	0.351011	1.71667	0	0	1	0	1	0	0	1	0	0	3	https://www.sciencedirect.com/science/article/pii/S0896627317311236 ; https://www.cell.com/neuron/pdf/S0896-6273(17)31123-6.pdf ;	https://www.biorxiv.org/content/10.1101/184531v1.full			https://www.researchgate.net/publication/322111367_Oscillations_Synchronize_Amygdala-to-Prefrontal_Primate_Circuits_during_Aversive_Learning
152	WOS:000422692000009	Madry, C; Kyrargyri, V; Arancibia-Carcamo, IL; Jolivet, R; Kohsaka, S; Bryan, RM; Attwell, D	Microglial Ramification, Surveillance, and Interleukin-1 beta Release Are Regulated by the Two-Pore Domain K+ Channel THIK-1	NEURON	97	2	299	+	OA	0.716576	3.47961	0	1	0	0	1	1	0	0	0	0	3	https://www.sciencedirect.com/science/article/pii/S089662731731125X ; https://www.cell.com/neuron/pdf/S0896-6273(17)31125-X.pdf ;	https://www.ncbi.nlm.nih.gov/pmc/articles/PMC5783715/ ; https://europepmc.org/articles/pmc5783715	https://discovery.ucl.ac.uk/id/eprint/10038507/1/1-s2.0-S089662731731125X-main.pdf
153	WOS:000422703300006	McTiernan, CF; Morel, P; Cooper, LT; Rajagopalan, N; Thohan, V; Zucker, M; Boehmer, J; Bozkurt, B; Mather, P; Thornton, J; Ghali, JK; Hanley-Yanez, K; Fett, J; Halder, I; McNamara, DM	Circulating T-Cell Subsets, Monocytes, and Natural Killer Cells in Peripartum Cardiomyopathy: Results From the Multicenter IPAC Study	JOURNAL OF CARDIAC FAILURE	24	1	33	42	OA	0.081961	2.41424	0	1	0	0	1	0	0	0	0	0	2	https://www.onlinejcf.com/article/S1071-9164(17)31259-9/fulltext	https://europepmc.org/articles/pmc6467571 ; https://www.ncbi.nlm.nih.gov/pmc/articles/PMC6467571/
154	WOS:000422716400009	Vincent, NG; Charette, JM; Baserga, SJ	The SSU processome interactome in Saccharomyces cerevisiae reveals novel protein subcomplexes	RNA	24	1	77	89	OA	-0.693193	2.96238	0	0	1	1	1	0	0	0	0	0	3	http://rnajournal.cshlp.org/content/24/1/77.short ; http://rnajournal.cshlp.org/content/early/2017/10/20/rna.062927.117.abstract	https://www.ncbi.nlm.nih.gov/pmc/articles/PMC5733573/ ; https://europepmc.org/articles/pmc5733573
155	WOS:000422730400001	Dalmacion, GV; Reyles, RT; Habana, AE; Cruz, LMV; Chua, MC; Ngo, AT; Tia-Jocson, MJ; Baja, ES	Handheld ultrasound to avert maternal and neonatal deaths in 2 regions of the Philippines: an iBuntis (R) intervention study	BMC PREGNANCY AND CHILDBIRTH	18				OA	3.09497	-1.16788	1	0	0	0	1	0	0	1	1	0	4	https://bmcpregnancychildbirth.biomedcentral.com/articles/10.1186/s12884-018-1658-8 ; https://link.springer.com/article/10.1186/s12884-018-1658-8 ;	https://www.ncbi.nlm.nih.gov/pmc/articles/PMC5774122/ ; https://europepmc.org/articles/pmc5774122			https://www.researchgate.net/profile/Emmanuel_Baja2/publication/322588411_Handheld_ultrasound_to_avert_maternal_and_neonatal_deaths_in_2_regions_of_the_Philippines_An_iBuntisR_intervention_study/links/5a6a01680f7e9b01f3efb948/Handheld-ultrasound-to-avert-maternal-and-neonatal-deaths-in-2-regions-of-the-Philippines-An-iBuntisR-intervention-study.pdf ; https://www.readcube.com/articles/10.1186/s128…	http://search.proquest.com/openview/620ddeb34ab6776ce2fd6c2a04d6d61a/1?pq-origsite=gscholar&cbl=44759
156	WOS:000422750400001	Zhou, W; Gay, N; Oh, J	ReprDB and panDB: minimalist databases with maximal microbial representation	MICROBIOME	6				OA	1.74436	-0.720823	1	0	0	0	1	0	0	1	0	0	3	https://microbiomejournal.biomedcentral.com/articles/10.1186/s40168-018-0399-2 ; https://link.springer.com/article/10.1186/s40168-018-0399-2 ;	https://europepmc.org/articles/pmc5774170 ; https://www.ncbi.nlm.nih.gov/pmc/articles/PMC5774170/ ; https://www.biorxiv.org/content/10.1101/214916v1.full			https://www.researchgate.net/profile/Wei_Zhou59/publication/322062318_ReprDB_and_panDB_minimalist_databases_with_maximal_microbial_representation/links/5a41aa60aca272d294561f27/ReprDB-and-panDB-minimalist-databases-with-maximal-microbial-representation.pdf ; https://www.researchgate.net/publication/322584610_ReprDB_and_panDB_Minimalist_databases_with_maximal_microbial_representation
157	WOS:000422754300043	Reeves, S; Eggleston, K; Cort, E; McLachlan, E; Brownings, S; Nair, A; Greaves, S; Smith, A; Dunn, J; Marsden, P; Kessler, R; Taylor, D; Bertrand, J; Howard, R	Therapeutic D2/3 receptor occupancies and response with low amisulpride blood concentrations in very late-onset schizophrenia-like psychosis (VLOSLP)	INTERNATIONAL JOURNAL OF GERIATRIC PSYCHIATRY	33	2	396	404	OA	0.268963	0.802226	0	0	0	0	0	1	0	1	0	0	2			http://discovery.ucl.ac.uk/id/eprint/1561233		https://www.researchgate.net/profile/Elizabeth_Cort/publication/317850008_Therapeutic_D23_receptor_occupancies_and_response_with_low_amisulpride_blood_concentrations_in_very_late-onset_schizophrenia-like_psychosis_VLOSLP/links/5b38e24aaca2720785fec1fc/Therapeutic-D2-3-receptor-occupancies-and-response-with-low-amisulpride-blood-concentrations-in-very-late-onset-schizophrenia-like-psychosis-VLOSLP…
158	WOS:000422758200002	Shibata, M	Why is Toru Hashimoto Called 'a Japanese version of Trump' or 'Hitler'? A Linguistic Examination of Hashimoto's Attack on His Opponents	JAPANESE JOURNAL OF POLITICAL SCIENCE	19	1	23	40	Closed	-1.24944	-0.464945	0	0	0	0	0	0	0	0	0	0	0
159	WOS:000422763100001	Fevang, E; Haaland, K; Roislien, J; Bjorshol, CA	Semiprone position is superior to supine position for paediatric endotracheal intubation during massive regurgitation, a randomized crossover simulation trial	BMC ANESTHESIOLOGY	18				OA	2.37897	0.344546	1	0	0	0	1	1	0	1	0	0	4	https://bmcanesthesiol.biomedcentral.com/articles/10.1186/s12871-018-0474-z ; https://link.springer.com/article/10.1186/s12871-018-0474-z ;	https://www.ncbi.nlm.nih.gov/pmc/articles/PMC5774096/ ; https://europepmc.org/articles/pmc5774096	https://uis.brage.unit.no/uis-xmlui/handle/11250/2499842 ; http://bora.uib.no/handle/1956/18556		https://www.researchgate.net/profile/Espen_Fevang2/publication/322591121_Semiprone_position_is_superior_to_supine_position_for_paediatric_endotracheal_intubation_during_massive_regurgitation_a_randomized_crossover_simulation_trial/links/5a61d7f4a6fdccb61c504719/Semiprone-position-is-superior-to-supine-position-for-paediatric-endotracheal-intubation-during-massive-regurgitation-a-randomized-crosso…
160	WOS:000422805700002	Marynowski, L; Bucha, M; Smolarek, J; Wendorff, M; Simoneit, BRT	Occurrence and significance of mono-, di- and anhydrosaccharide biomolecules in Mesozoic and Cenozoic lignites and fossil wood	ORGANIC GEOCHEMISTRY	116		13	22	Closed	-1.24944	-0.464945	0	0	0	0	0	0	0	0	0	0	0
161	WOS:000422813300064	Gallardo-Donaire, J; Hermsen, M; Wysocki, J; Ernst, M; Rominger, F; Trapp, O; Hashmi, ASK; Schafer, A; Comba, P; Schaub, T	Direct Asymmetric Ruthenium-Catalyzed Reductive Amination of Alkyl-Aryl Ketones with Ammonia and Hydrogen	JOURNAL OF THE AMERICAN CHEMICAL SOCIETY	140	1	355	361	Closed	-1.24944	-0.464945	0	0	0	0	0	0	0	0	0	0	0
162	WOS:000422813300066	Iyo, A; Kawashima, K; Ishida, S; Fujihisa, H; Gotoh, Y; Eisaki, H; Yoshida, Y	Superconductivity on Hole-Doping Side of (La0.5-&ITx&ITNa0.5+&ITx&IT)Fe2As2	JOURNAL OF THE AMERICAN CHEMICAL SOCIETY	140	1	369	374	Closed	-1.24944	-0.464945	0	0	0	0	0	0	0	0	0	0	0
163	WOS:000422813300071	Friedl, J; Lebedeva, MA; Porfyrakis, K; Stimming, U; Chamberlain, TW	All-Fullerene-Based Cells for Nonaqueous Redox Flow Batteries	JOURNAL OF THE AMERICAN CHEMICAL SOCIETY	140	1	401	405	OA	-0.241419	3.07055	0	1	0	0	0	1	0	0	0	0	2	https://pubs.acs.org/doi/abs/10.1021/jacs.7b11041		https://ora.ox.ac.uk/objects/uuid:1c166015-ef7e-4d27-a426-1542f2369f30/download_file?file_format=pdf&safe_filename=jacs.7b11041.pdf&type_of_work=Journal+article ; http://eprints.whiterose.ac.uk/125317/ ; https://eprints.ncl.ac.uk/file_store/production/243966/32ED5853-0620-487E-8370-4D0596EEC0FC.pdf ; https://gala.gre.ac.uk/id/eprint/25575/7/25575%20PORFYRAKIS_All-fullerene-based_Cells_For_Nonaque…
164	WOS:000422816800008	Yang, JP; Lee, WC	Damping Effect of a Passing Vehicle for Indirectly Measuring Bridge Frequencies by EMD Technique	INTERNATIONAL JOURNAL OF STRUCTURAL STABILITY AND DYNAMICS	18	1			Closed	-1.24944	-0.464945	0	0	0	0	0	0	0	0	0	0	0
165	WOS:000422846000006	Takano, M; Nakata, M; Murata, S; Sumie, M; Morita, M	Chorioamniotic Membrane Separation after Fetoscopic Laser Photocoagulation	FETAL DIAGNOSIS AND THERAPY	43	1	40	44	Closed	-1.24944	-0.464945	0	0	0	0	0	0	0	0	0	0	0
166	WOS:000422884200017	Gholizadeh, P; Esmaeili, B; Goodrum, P	Diffusion of Building Information Modeling Functions in the Construction Industry	JOURNAL OF MANAGEMENT IN ENGINEERING	34	2			OA	-0.365652	-0.263142	0	0	0	0	0	0	0	1	0	0	1					https://www.researchgate.net/profile/Behzad_Esmaeili/publication/321808294_Diffusion_of_Building_Information_Modeling_Functions_in_the_Construction_Industry/links/5a7a7bda45851541ce5e80aa/Diffusion-of-Building-Information-Modeling-Functions-in-the-Construction-Industry.pdf			Publisher’s version
167	WOS:000422889200002	Wu, J; Xu, JH; Wang, K; Zhu, QC; Cai, JY; Ren, JL; Zheng, S; Ding, CH	Associations between circulating adipokines and bone mineral density in patients with knee osteoarthritis: a cross-sectional study	BMC MUSCULOSKELETAL DISORDERS	19				OA	2.37897	0.344546	1	0	0	0	1	1	0	1	0	0	4	https://bmcmusculoskeletdisord.biomedcentral.com/articles/10.1186/s12891-018-1936-7 ; https://link.springer.com/article/10.1186/s12891-018-1936-7 ;	https://www.ncbi.nlm.nih.gov/pmc/articles/PMC5773016/ ; https://europepmc.org/articles/pmc5773016	https://eprints.utas.edu.au/29151/1/125120%20-%20Associations%20between%20circulating%20adipokines.pdf ; http://ecite.utas.edu.au/125120		https://www.researchgate.net/publication/322562280_Associations_between_circulating_adipokines_and_bone_mineral_density_in_patients_with_knee_osteoarthritis_A_cross-sectional_study
168	WOS:000422891000077	Zhang, W; Liu, LF; Xiong, YJ; Liu, YF; Yu, SB; Wu, CW; Guo, W	Effect of in vitro storage duration on measured mechanical properties of brain tissue	SCIENTIFIC REPORTS	8				OA	3.09497	-1.16788	1	0	0	0	1	0	0	1	1	0	4	https://www.nature.com/articles/s41598-018-19687-2 ;	https://europepmc.org/articles/pmc5775329 ; https://www.ncbi.nlm.nih.gov/pmc/articles/PMC5775329/			https://www.researchgate.net/publication/322601751_Effect_of_in_vitro_storage_duration_on_measured_mechanical_properties_of_brain_tissue	http://search.proquest.com/openview/2410628fd12d0727833326fac5d39f7e/1?pq-origsite=gscholar&cbl=2041939
169	WOS:000422905200036	Huang, P; Park, S; Yan, RK; Lee, J; Chu, LC; Lin, CT; Hussien, A; Rathmell, J; Thomas, B; Chen, C; Hales, R; Ettinger, DS; Brock, M; Hu, P; Fishman, EK; Gabrielson, E; Lam, S	Added Value of Computer-aided CT Image Features for Early Lung Cancer Diagnosis with Small Pulmonary Nodules: A Matched Case-Control Study	RADIOLOGY	286	1	286	295	OA	0.351011	1.71667	0	0	1	0	1	0	0	1	0	0	3	https://pubs.rsna.org/doi/abs/10.1148/radiol.2017162725	https://www.ncbi.nlm.nih.gov/pmc/articles/PMC5779085/ ; https://europepmc.org/articles/pmc5779085			https://www.researchgate.net/profile/Rongkai_Yan/publication/319508271_Added_Value_of_Computer-aided_CT_Image_Features_for_Early_Lung_Cancer_Diagnosis_with_Small_Pulmonary_Nodules_A_Matched_Case-Control_Study/links/5af2faada6fdcc0c0305501d/Added-Value-of-Computer-aided-CT-Image-Features-for-Early-Lung-Cancer-Diagnosis-with-Small-Pulmonary-Nodules-A-Matched-Case-Control-Study.pdf
170	WOS:000422910300008	Manriquez, V; Aviles, J; Salazar, L; Saavedra, N; Seron, P; Lanas, F; Fajardo, CM; Hirata, MH; Hirata, RDC; Cerda, A	Polymorphisms in Genes Involved in the Leptin-Melanocortin Pathway are Associated with Obesity-Related Cardiometabolic Alterations in a Southern Chilean Population	MOLECULAR DIAGNOSIS & THERAPY	22	1	101	113	OA	-0.365652	-0.263142	0	0	0	0	0	0	0	1	0	0	1					https://www.researchgate.net/publication/320198359_Polymorphisms_in_Genes_Involved_in_the_Leptin-Melanocortin_Pathway_are_Associated_with_Obesity-Related_Cardiometabolic_Alterations_in_a_Southern_Chilean_Population			Others
171	WOS:000422913100006	Roksvaag, I; Skjeldestad, FE	Decreasing trends in number of depot medroxyprogesterone acetate starters in Norway - a cross-sectional study	ACTA OBSTETRICIA ET GYNECOLOGICA SCANDINAVICA	97	2	151	157	OA	-0.856158	2.17117	0	0	1	0	0	1	0	0	0	0	2	https://obgyn.onlinelibrary.wiley.com/doi/abs/10.1111/aogs.13262		https://munin.uit.no/handle/10037/14599
172	WOS:000422919500004	Sahib, AK; Erb, M; Marquetand, J; Martin, P; Elshahabi, A; Klamer, S; Vulliemoz, S; Scheffler, K; Ethofer, T; Focke, NK	Evaluating the impact of fast-fMRI on dynamic functional connectivity in an event-based paradigm	PLOS ONE	13	1			OA	4.90079	-0.178332	1	0	0	0	1	1	0	1	1	1	6	https://journals.plos.org/plosone/article?id=10.1371/journal.pone.0190480 ;	https://europepmc.org/articles/pmc5777653 ; https://www.ncbi.nlm.nih.gov/pmc/articles/PMC5777653/	https://goescholar.uni-goettingen.de/bitstream/handle/1/15034/journal.pone.0190480.pdf?sequence=1&isAllowed=y		https://www.researchgate.net/publication/322645703_Evaluating_the_impact_of_fast-fMRI_on_dynamic_functional_connectivity_in_an_event-based_paradigm	http://search.proquest.com/openview/3cd657522e90ea6ec57c42582ee5ac0d/1?pq-origsite=gscholar&cbl=1436336	https://pdfs.semanticscholar.org/00cd/810bbf4a19caf8500aec9d840440215bcf56.pdf?_ga=2.30900986.478221770.1595932195-844905564.1579316102
173	WOS:000422924200010	de Melo, HN; Trovao, JPF; Pereirinha, PG; Jorge, HM; Antunes, CH	A Controllable Bidirectional Battery Charger for Electric Vehicles with Vehicle-to-Grid Capability	IEEE TRANSACTIONS ON VEHICULAR TECHNOLOGY	67	1	114	123	OA	-0.365652	-0.263142	0	0	0	0	0	0	0	1	0	0	1					https://www.researchgate.net/profile/Joao_Pedro_Trovao2/publication/321113671_A_Controllable_Bidirectional_Battery_Charger_for_Electric_Vehicles_with_Vehicle_to_Grid_Capability/links/5a5636e745851547b1bef162/A-Controllable-Bidirectional-Battery-Charger-for-Electric-Vehicles-with-Vehicle-to-Grid-Capability.pdf			Accepted or author’s version
174	WOS:000422930000046	Gupta, A; Kumar, N; Mazumder, SK	Generalized Input Impedance Modeling of TL-Network-Based HFDPS for Validating Frequency-Dependent Criteria for Power-Signal Integrity	IEEE TRANSACTIONS ON INDUSTRIAL ELECTRONICS	65	5	4114	4124	OA	-1.08744	1.07979	0	0	0	0	0	0	1	0	0	0	1				http://www1.ece.uic.edu/~mazumder/ALL_1x-TIE-1087.pdf
175	WOS:000422939000006	Zamani, H; Bahrami, HR; Chalwadi, P; Garris, PA; Mohseni, P	C-FSCV: Compressive Fast-Scan Cyclic Voltammetry for Brain Dopamine Recording	IEEE TRANSACTIONS ON NEURAL SYSTEMS AND REHABILITATION ENGINEERING	26	1	51	59	OA	-0.365652	-0.263142	0	0	0	0	0	0	0	1	0	0	1					https://www.researchgate.net/profile/Hossein_Zamani10/publication/320747554_C-FSCV_Compressive_Fast-Scan_Cyclic_Voltammetry_for_Brain_Dopamine_Recording/links/5a0efc270f7e9bdf9111c0a3/C-FSCV-Compressive-Fast-Scan-Cyclic-Voltammetry-for-Brain-Dopamine-Recording.pdf			Accepted or author’s version
176	WOS:000422940600010	Ni, J; Gao, YY; Tao, F; Liu, HY; Xu, P	Temperature-Directed Biocatalysis for the Sustainable Production of Aromatic Aldehydes or Alcohols	ANGEWANDTE CHEMIE-INTERNATIONAL EDITION	57	5	1214	1217	Closed	-1.24944	-0.464945	0	0	0	0	0	0	0	0	0	0	0
177	WOS:000422945000008	Buddemeier, B; Levin, R; Musolino, SV; Pasquale, D; Schoch-Spana, M	How Prepared Are the Public and Responders for Nuclear Terrorism?	HEALTH PHYSICS	114	2	153	157	Closed	-1.24944	-0.464945	0	0	0	0	0	0	0	0	0	0	0
178	WOS:000422966100021	Dimitrakopulos, GP; Vasileiadis, IG; Bazioti, C; Smalc-Koziorowska, J; Kret, S; Dimakis, E; Florini, N; Kehagias, T; Suski, T; Karakostas, T; Moustakas, TD; Komninou, P	Compositional and strain analysis of In(Ga)N/GaN short period superlattices	JOURNAL OF APPLIED PHYSICS	123	2			OA	-0.365652	-0.263142	0	0	0	0	0	0	0	1	0	0	1					https://www.researchgate.net/profile/George_Dimitrakopulos/publication/322352527_Compositional_and_strain_analysis_of_InGaNGaN_short_period_superlattices/links/5a5deb1a458515c03edfa672/Compositional-and-strain-analysis-of-InGaN-GaN-short-period-superlattices.pdf			Accepted or author’s version
179	WOS:000422982700011	Toukola, T; Junttila, MJ; Holmstrom, LTA; Haukilahti, MA; Tikkanen, JT; Terho, H; Kentta, TV; Aro, AL; Anttonen, O; Kerola, T; Pakanen, L; Kortelainen, ML; Kiviniemi, A; Huikuri, HV	Fragmented QRS complex as a predictor of exercise-related sudden cardiac death	JOURNAL OF CARDIOVASCULAR ELECTROPHYSIOLOGY	29	1	55	60	OA	0.268963	0.802226	0	0	0	0	0	1	0	1	0	0	2			https://researchportal.helsinki.fi/files/100385134/Toukola_et_al_2018_Journal_of_Cardiovascular_Electrophysiology.pdf		https://www.researchgate.net/publication/319945763_Fragmented_QRS_complex_as_a_predictor_of_exercise-related_sudden_cardiac_death
180	WOS:000422993100054	Khan, NA; Safeer, SH; Khan, MN; Rahim, M; Hassan, N	Excess conductivity analyses of (Cu0.5Tl0.5)Ba2Ca3Cu4O12-delta thin film samples synthesized at different temperatures and post-annealed in flowing nitrogen atmosphere	JOURNAL OF MATERIALS SCIENCE-MATERIALS IN ELECTRONICS	29	3	2209	2215	OA	-0.365652	-0.263142	0	0	0	0	0	0	0	1	0	0	1					https://www.researchgate.net/publication/320838795_Excess_conductivity_analyses_of_Cu05Tl05Ba2Ca3Cu4O12-d_thin_film_samples_synthesized_at_different_temperatures_and_post-annealed_in_flowing_nitrogen_atmosphere			Publisher’s version
181	WOS:000423003700014	Qin, LZ; Yi, R; Yang, LJ	Theoretical breakup model in the planar liquid sheets exposed to high-speed gas and droplet size prediction	INTERNATIONAL JOURNAL OF MULTIPHASE FLOW	98		158	167	Closed	-1.24944	-0.464945	0	0	0	0	0	0	0	0	0	0	0
182	WOS:000423004800006	Deumlich, D; Ellerbrock, RH; Frielinghaus, M	Estimating carbon stocks in young moraine soils affected by erosion	CATENA	162		51	60	OA	0.101172	-0.912003	0	0	0	0	0	0	0	0	1	0	1						https://archive.org/details/mccl_10.1016_j.catena.2017.11.016/mode/2up
183	WOS:000423008500026	Islam, MS; Mithulananthan, N	PV based EV charging at universities using supplied historical PV output ramp	RENEWABLE ENERGY	118		306	327	Closed	-1.24944	-0.464945	0	0	0	0	0	0	0	0	0	0	0
184	WOS:000423021500010	Auroprajna, P; Naik, BM; Sahoo, JP; Keerthi, GS; Pavanya, M; Pal, GK	Association of Sympathovagal Imbalance With Cognitive Impairment in Type 2 Diabetes in Adults	CANADIAN JOURNAL OF DIABETES	42	1	44	50	OA	-1.40986	0.982573	0	0	0	1	0	0	0	0	0	0	1	https://www.canadianjournalofdiabetes.com/article/S1499-2671(16)30251-9/abstract
185	WOS:000423028400011	Lasaosa, A; Gurruchaga, K; Arizti, F; Martinez-de-Guerenu, A	Quantitative estimation of nonmonotonic residual stress depth-profiles using an extended Kypris-Jiles model of the magnetic Barkhausen noise spectrum	JOURNAL OF APPLIED PHYSICS	123	3			Closed	-1.24944	-0.464945	0	0	0	0	0	0	0	0	0	0	0
186	WOS:000423094000003	Oshan, TM; Fotheringham, AS	A Comparison of Spatially Varying Regression Coefficient Estimates Using Geographically Weighted and Spatial-Filter-Based Techniques	GEOGRAPHICAL ANALYSIS	50	1	53	75	Closed	-1.24944	-0.464945	0	0	0	0	0	0	0	0	0	0	0
187	WOS:000423100100005	Novotna, A; Benitez, A; Herrera, P; Cruz, D; Filipczykova, E; Suarez, JP	High diversity of root-associated fungi isolated from three epiphytic orchids in southern Ecuador	MYCOSCIENCE	59	1	24	32	Closed	-1.24944	-0.464945	0	0	0	0	0	0	0	0	0	0	0
188	WOS:000423108900007	Yao, ZW; Lu, SB; Li, RB; Luo, J; Wang, J; Zhan, MS	Calibration of atomic trajectories in a large-area dual-atom-interferometer gyroscope	PHYSICAL REVIEW A	97	1			OA	0.592343	0.145915	0	0	0	0	1	0	0	1	0	0	2		https://arxiv.org/abs/1711.05872			https://www.researchgate.net/profile/Run_Bing_Li/publication/321124831_Calibration_of_atomic_trajectories_in_a_large-area_dual-atom-interferometer_gyroscope/links/5a65aab74585158bca527002/Calibration-of-atomic-trajectories-in-a-large-area-dual-atom-interferometer-gyroscope.pdf
189	WOS:000423171000003	Roth, J; Muller, N; Lehmann, T; Boer, K; Lobel, S; Pum, J; Muller, UA	Comparison of HbA(1c) Measurements using 3 Methods in 75 Patients Referred to One Outpatient Department	EXPERIMENTAL AND CLINICAL ENDOCRINOLOGY & DIABETES	126	1	23	26	Closed	-1.24944	-0.464945	0	0	0	0	0	0	0	0	0	0	0
190	WOS:000423200200013	Ding, WW; Liu, K; Chen, H; Tang, FQ	Human action recognition using similarity degree between postures and spectral learning	IET COMPUTER VISION	12	1	110	117	Closed	-1.24944	-0.464945	0	0	0	0	0	0	0	0	0	0	0
191	WOS:000423224300065	Wei, YG; Liu, ZY; Fang, JH	H19 functions as a competing endogenous RNA to regulate human epidermal growth factor receptor expression by sequestering let-7c in gastric cancer	MOLECULAR MEDICINE REPORTS	17	2	2600	2606	OA	-1.49077	1.10581	0	0	1	0	0	0	0	0	0	0	1	https://www.spandidos-publications.com/10.3892/mmr.2017.8184
192	WOS:000423244900012	Li, SN; Song, H; Hu, YF; Li, F; Chen, YG	A novel method for the synthesis of highly stable nickel-modified sulfated zirconia catalysts for n-pentane isomerization	CATALYSIS COMMUNICATIONS	104		57	61	OA	-0.365652	-0.263142	0	0	0	0	0	0	0	1	0	0	1					https://www.researchgate.net/profile/Hua_Song4/publication/320571288_A_novel_method_for_the_synthesis_of_highly_stable_nickel-modified_sulfated_zirconia_catalysts_for_n_-pentane_isomerization/links/5a9f3f58aca272d448adafbf/A-novel-method-for-the-synthesis-of-highly-stable-nickel-modified-sulfated-zirconia-catalysts-for-n-pentane-isomerization.pdf			Publisher’s version
193	WOS:000423246700039	Gattullo, CE; D'Alessandro, C; Allegretta, I; Porfido, C; Spagnuolo, M; Terzano, R	Alkaline hydrothermal stabilization of Cr(VI) in soil using glass and aluminum from recycled municipal solid wastes	JOURNAL OF HAZARDOUS MATERIALS	344		381	389	OA	-0.365652	-0.263142	0	0	0	0	0	0	0	1	0	0	1					https://www.academia.edu/35219946/Alkaline_hydrothermal_stabilization_of_Cr_VI_in_soil_using_glass_and_aluminum_from_recycled_municipal_solid_wastes			Publisher’s version
194	WOS:000423252400019	Huang, KX; Xie, MS; Zhang, QY; Qu, GR; Guo, HM	Enantioselective Synthesis of Carbocyclic Nucleosides via Asymmetric [3+2] Annulation of alpha-Purine-Substituted Acrylates with MBH Carbonates	ORGANIC LETTERS	20	2	389	392	Closed	-1.24944	-0.464945	0	0	0	0	0	0	0	0	0	0	0
195	WOS:000423252800023	Panthu, B; Ohlmann, T; Perrier, J; Schlattner, U; Jalinot, P; Elena-Herrmann, B; Rautureau, GJP	Cell-Free Protein Synthesis Enhancement from Real-Time NMR Metabolite Kinetics: Redirecting Energy Fluxes in Hybrid RRL Systems	ACS SYNTHETIC BIOLOGY	7	1	218	226	OA	0.00775601	2.20699	0	1	0	0	0	0	0	1	0	0	2	https://pubs.acs.org/doi/abs/10.1021/acssynbio.7b00280				https://www.researchgate.net/profile/Uwe_Schlattner/publication/319835891_Cell-Free_Protein_Synthesis_Enhancement_from_Real-Time_NMR_Metabolite_Kinetics_Redirecting_Energy_Fluxes_in_Hybrid_RRL_Systems/links/5a95a12a0f7e9ba42972c67b/Cell-Free-Protein-Synthesis-Enhancement-from-Real-Time-NMR-Metabolite-Kinetics-Redirecting-Energy-Fluxes-in-Hybrid-RRL-Systems.pdf
196	WOS:000423320400003	Chaparro, D; Daviet, JC; Borel, B; Kammoun, B; Salle, JY; Tchalla, A; Mandigout, S	Home-based physical activity incentive and education program in subacute phase of stroke recovery (Ticaa'dom): study protocol for a randomized controlled trial	TRIALS	19				OA	2.37897	0.344546	1	0	0	0	1	1	0	1	0	0	4	https://trialsjournal.biomedcentral.com/articles/10.1186/s13063-017-2410-9 ; https://link.springer.com/article/10.1186/s13063-017-2410-9 ;	https://europepmc.org/articles/pmc5785899 ; https://www.ncbi.nlm.nih.gov/pmc/articles/PMC5785899/	https://hal-unilim.archives-ouvertes.fr/hal-01882883/document		https://www.researchgate.net/profile/David_Chaparro/publication/322712026_Home-based_physical_activity_incentive_and_education_program_in_subacute_phase_of_stroke_recovery_Ticaa%27dom_Study_protocol_for_a_randomized_controlled_trial/links/5a7042af458515015e624807/Home-based-physical-activity-incentive-and-education-program-in-subacute-phase-of-stroke-recovery-Ticaadom-Study-protocol-for-a-randomi…
197	WOS:000423320800029	Kung, YS; Than, H; Chuang, TY	FPGA-realization of a self-tuning PID controller for X-Y table with RBF neural network identification	MICROSYSTEM TECHNOLOGIES-MICRO-AND NANOSYSTEMS-INFORMATION STORAGE AND PROCESSING SYSTEMS	24	1	243	253	Closed	-1.24944	-0.464945	0	0	0	0	0	0	0	0	0	0	0
198	WOS:000423330700002	Morgan, ML; Holder, A; Curtis, DJ; Deganello, D	Formulation, characterisation and flexographic printing of novel Boger fluids to assess the effects of ink elasticity on print uniformity	RHEOLOGICA ACTA	57	2	105	112	OA	3.16419	2.74948	0	1	0	0	0	1	0	1	1	1	5	https://link.springer.com/article/10.1007/s00397-017-1061-9		https://cronfa.swan.ac.uk/Record/cronfa37778		https://www.researchgate.net/publication/321654404_Formulation_characterisation_and_flexographic_printing_of_novel_Boger_fluids_to_assess_the_effects_of_ink_elasticity_on_print_uniformity	https://www.springerprofessional.de/en/formulation-characterisation-and-flexographic-printing-of-novel-/15288468	https://core.ac.uk/download/pdf/144578784.pdf ; https://paperity.org/p/85594723/formulation-characterisation-and-flexographic-printing-of-novel-boger-fluids-to-assess
199	WOS:000423339500011	Aloui, B	Characterization of Laguerre polynomials as orthogonal polynomials connected by the Laguerre degree raising shift operator	RAMANUJAN JOURNAL	45	2	475	481	Closed	-1.24944	-0.464945	0	0	0	0	0	0	0	0	0	0	0
200	WOS:000423347100002	Zhu, SF	Effective Shape Optimization of Laplace Eigenvalue Problems Using Domain Expressions of Eulerian Derivatives	JOURNAL OF OPTIMIZATION THEORY AND APPLICATIONS	176	1	17	34	Closed	-1.24944	-0.464945	0	0	0	0	0	0	0	0	0	0	0
201	WOS:000423354200006	Anderson, JA; Lamichhane, S; Vierhout, T; Engebretson, D	Determining the cross-talk between smooth muscle cells and macrophages on a cobalt-chromium stent material surface using an in vitro postimplantation coculture model	JOURNAL OF BIOMEDICAL MATERIALS RESEARCH PART A	106	3	673	685	Closed	-1.24944	-0.464945	0	0	0	0	0	0	0	0	0	0	0
202	WOS:000423359500009	Zhao, N; Zhang, JN; Qiu, MG; Wang, CR; Xiang, Y; Wang, H; Xie, JW; Liu, S; Wu, J	Scalp acupuncture plus low-frequency rTMS promotes repair of brain white matter tracts in stroke patients: A DTI study	JOURNAL OF INTEGRATIVE NEUROSCIENCE	17	1	61	69	OA	0.860566	-0.922625	1	0	0	0	1	0	0	0	0	0	2	https://jin.imrpress.org/EN/abstract/abstract65.shtml ;	https://europepmc.org/abstract/med/29376886
203	WOS:000423367400002	Liu, EL; Xing, HW; Wei, XD; Wang, N; Qi, J; Ju, HY	Experimental study on machined surface quality of turning superalloy Inconel625	FERROELECTRICS	522	1	9	19	Closed	-1.24944	-0.464945	0	0	0	0	0	0	0	0	0	0	0
204	WOS:000423384900009	Wu, FT; Juonala, M; Pitkanen, N; Jula, A; Lehtimaki, T; Sabin, MA; Pahkala, K; Hutri-Kahonen, N; Kahonen, M; Laitinen, T; Viikari, JSA; Magnussen, CG; Raitakari, OT	Both youth and long-term vitamin D status is associated with risk of type 2 diabetes mellitus in adulthood: a cohort study	ANNALS OF MEDICINE	50	1	74	82	OA	-0.614827	0.600424	0	0	0	0	0	1	0	0	0	0	1			https://research.utu.fi/converis/portal/Publication/29383626					Publisher’s version
205	WOS:000423399400005	Andreassen, E; Ferrari, F; Sigmund, O; Diaz, AR	Frequency response as a surrogate eigenvalue problem in topology optimization	INTERNATIONAL JOURNAL FOR NUMERICAL METHODS IN ENGINEERING	113	8	1214	1229	OA	0.556379	0.524605	0	0	0	0	0	1	0	0	0	1	2			https://backend.orbit.dtu.dk/ws/portalfiles/portal/131991968/Andreassen_et_al_2017_International_Journal_for_Numerical_Methods_in_Engineering.pdf				https://core.ac.uk/download/pdf/84005149.pdf
206	WOS:000423400100017	Michel, S; Kummer, C; Gallee, M; Hellinger, J; Ametz, C; Akgol, B; Epure, D; Gungor, H; Loschenberger, F; Buerstmayr, H	Improving the baking quality of bread wheat by genomic selection in early generations	THEORETICAL AND APPLIED GENETICS	131	2	477	493	OA	0.96575	2.61604	0	1	0	0	1	0	0	1	0	0	3	https://link.springer.com/article/10.1007/s00122-017-2998-x	https://europepmc.org/articles/pmc5787228 ; https://www.ncbi.nlm.nih.gov/pmc/articles/PMC5787228/			https://www.researchgate.net/publication/320586437_Improving_the_baking_quality_of_bread_wheat_by_genomic_selection_in_early_generations
207	WOS:000423416600041	Goncalves, VF; Giamberardino, SN; Crowley, JJ; Vawter, MP; Saxena, R; Bulik, CM; Yilmaz, Z; Hultman, CM; Sklar, P; Kennedy, JL; Sullivan, PF; Knight, J	Examining the role of common and rare mitochondrial variants in schizophrenia	PLOS ONE	13	1			OA	3.55018	0.268727	1	0	0	0	1	1	0	1	0	1	5	https://journals.plos.org/plosone/article?id=10.1371/journal.pone.0191153 ;	https://europepmc.org/articles/pmc5784966 ; https://www.ncbi.nlm.nih.gov/pmc/articles/PMC5784966/	http://eprints.lancs.ac.uk/id/eprint/90140		https://www.researchgate.net/publication/322713194_Examining_the_role_of_common_and_rare_mitochondrial_variants_in_schizophrenia		https://pdfs.semanticscholar.org/69ff/9a638f4eaff6b9afdcc070609e5cde549bef.pdf?_ga=2.232172634.478221770.1595932195-844905564.1579316102
208	WOS:000423425700017	Richman, KE; Butt, CM; Young, CJ	Size-Resolved Particle Measurements of Polybrominated Diphenyl Ethers Indoors: Implications for Sources and Human Exposure	ENVIRONMENTAL TOXICOLOGY AND CHEMISTRY	37	2	481	490	Closed	-1.24944	-0.464945	0	0	0	0	0	0	0	0	0	0	0
209	WOS:000423429400013	Kozaczuk, J	Dark photons from nuclear transitions	PHYSICAL REVIEW D	97	1			OA	0.860566	-0.922625	1	0	0	0	1	0	0	0	0	0	2	https://journals.aps.org/prd/abstract/10.1103/PhysRevD.97.015014 ;	https://arxiv.org/abs/1708.06349
210	WOS:000423433300024	Chen, XG; Ma, L; Xu, JX	Abnormal DNA methylation may contribute to the progression of osteosarcoma	MOLECULAR MEDICINE REPORTS	17	1	193	199	OA	2.13696	2.54023	0	1	0	0	1	0	0	1	0	1	4	https://www.spandidos-publications.com/10.3892/mmr.2017.7869	https://www.ncbi.nlm.nih.gov/pmc/articles/PMC5780126/ ; https://europepmc.org/articles/pmc5780126			https://www.researchgate.net/publication/320666266_Abnormal_DNA_methylation_may_contribute_to_the_progression_of_osteosarcoma		https://pdfs.semanticscholar.org/59a0/26b390b7a914bf86fd01432bf2aed4bb8ff2.pdf
211	WOS:000423466200001	Sommers-Spijkerman, MPJ; Trompetter, HR; Schreurs, KMG; Bohlmeijer, ET	Compassion-Focused Therapy as Guided Self-Help for Enhancing Public Mental Health: A Randomized Controlled Trial	JOURNAL OF CONSULTING AND CLINICAL PSYCHOLOGY	86	2	101	115	OA	0.735787	0.153365	0	0	0	0	0	1	0	0	1	0	2			https://research.utwente.nl/en/publications/compassion-focused-therapy-as-guided-self-help-for-enhancing-publ			https://research.utwente.nl/files/75206038/Proefschrift_Marion_Sommers_Spijkerman.pdf#page=32
212	WOS:000423478500020	Chen, B; Yao, YZ; Song, XG; Tan, CW; Cao, L; Feng, JC	Microstructure and mechanical properties of additive manufacturing AlSi10Mg alloy using direct metal deposition	FERROELECTRICS	523	1	153	166	Closed	-1.24944	-0.464945	0	0	0	0	0	0	0	0	0	0	0
213	WOS:000423480000018	Shao, S; Ye, XD	A NON-PI MINIMAL SYSTEM IS LI-YORKE SENSITIVE	PROCEEDINGS OF THE AMERICAN MATHEMATICAL SOCIETY	146	3	1105	1112	OA	1.06075	2.4893	0	0	0	1	1	0	1	0	1	0	4	https://www.ams.org/journals/proc/2018-146-03/S0002-9939-2017-13779-4/proc13779_AM.pdf	https://arxiv.org/abs/1610.01793		http://202.38.64.11/~songshao/pdffile/LYS-6.pdf		https://www.tib.eu/en/search/id/arxiv:sid~oai%253AarXiv.org%253A1610.01793/A-non-PI-minimal-system-is-Li-Yorke-sensitive?cHash=2428d8c0d1782f796c023640ac6944e0
214	WOS:000423480000029	Caffarelli, LA; Sire, Y	BOUNDS ON THE GREEN FUNCTION FOR INTEGRAL OPERATORS AND FRACTIONAL HARMONIC MEASURE WITH APPLICATIONS TO BOUNDARY HARNACK	PROCEEDINGS OF THE AMERICAN MATHEMATICAL SOCIETY	146	3	1207	1216	OA	-0.365652	-0.263142	0	0	0	0	0	0	0	1	0	0	1					https://www.researchgate.net/profile/Yannick_Sire/publication/317158677_Bounds_on_the_Green_function_for_integral_operators_and_fractional_harmonic_measure_with_applications_to_boundary_Harnack/links/5a326076aca2727144f206bc/Bounds-on-the-Green-function-for-integral-operators-and-fractional-harmonic-measure-with-applications-to-boundary-Harnack.pdf			Publisher’s version
215	WOS:000423480300007	Zembylas, M; Loukaidis, L	Emerging relationships between religious education and citizenship education: teachers' perceptions and political dilemmas in Cyprus	BRITISH JOURNAL OF RELIGIOUS EDUCATION	40	2	169	181	Closed	-1.24944	-0.464945	0	0	0	0	0	0	0	0	0	0	0
216	WOS:000423485000001	Liu, B; Sha, J; Liu, ZH; Xie, GY; Peng, YL	Separation of 0.75-0.125 mm Fine Coal Using the Cylindrical Section of a 710/500 mm Three-Product Dense Medium Cyclone	INTERNATIONAL JOURNAL OF COAL PREPARATION AND UTILIZATION	38	1	1	12	Closed	-1.24944	-0.464945	0	0	0	0	0	0	0	0	0	0	0
217	WOS:000423564200001	Sakurai, Y; Fujimoto, M; Hamada, K; Sugimoto, I	Asymmetric oculomotor apraxia, optic ataxia, and simultanagnosia with right hemispatial neglect from a predominantly left-sided lesion of the parieto-occipital area	COGNITIVE NEUROPSYCHIATRY	23	1	1	14	Closed	-1.24944	-0.464945	0	0	0	0	0	0	0	0	0	0	0
218	WOS:000423574800017	Abbas, F; Rehman, I; Adrees, M; Ibrahim, M; Saleem, F; Ali, S; Rizwan, M; Salik, MR	Prevailing trends of climatic extremes across Indus-Delta of Sindh-Pakistan	THEORETICAL AND APPLIED CLIMATOLOGY	131	3-4	1101	1117	Closed	-1.24944	-0.464945	0	0	0	0	0	0	0	0	0	0	0
219	WOS:000423606100004	Budama-Kilinc, Y; Cakir-Koc, R; Kecel-Gunduz, S; Kokcu, Y; Bicak, B; Mutlu, H; Ozel, AE	Novel NAC-loaded poly(lactide-coglycolide acid) nanoparticles for cataract treatment: preparation, characterization, evaluation of structure, cytotoxicity, and molecular docking studies	PEERJ	6				OA	4.26618	-1.2437	1	0	0	0	1	0	0	1	1	1	5	https://peerj.com/articles/4270/ ;	https://www.ncbi.nlm.nih.gov/pmc/articles/PMC5796282/ ; https://europepmc.org/articles/pmc5796282			https://www.researchgate.net/publication/322800506_Novel_NAC-loaded_polylactide-coglycolide_acid_nanoparticles_for_cataract_treatment_Preparation_characterization_evaluation_of_structure_cytotoxicity_and_molecular_docking_studies	http://search.proquest.com/openview/68fba9527fb07850be04c3bee9fd8ff2/1?pq-origsite=gscholar&cbl=2045935	https://pdfs.semanticscholar.org/3c8a/619a1308b8abdf55a210e3323a76ba7827be.pdf
220	WOS:000423633100005	Albert, A; Tiwari, V; Paul, E; Ponnusamy, S; Ganesan, D; Prabhakaran, R; Sivakumar, SM; Sadasivam, SG	Oral administration of oxalate-enriched spinach extract as an improved methodology for the induction of dietary hyperoxaluric nephrocalcinosis in experimental rats	TOXICOLOGY MECHANISMS AND METHODS	28	3	195	204	OA	-0.365652	-0.263142	0	0	0	0	0	0	0	1	0	0	1					https://www.researchgate.net/profile/Ponnusamy_Sasikumar/publication/320252813_Oral_administration_of_oxalate_enriched_spinach_extract_as_an_improved_methodology_for_the_induction_of_dietary_hyperoxaluric_nephrocalcinosis_in_experimental_rats/links/5a18e8bbaca272df080a8dca/Oral-administration-of-oxalate-enriched-spinach-extract-as-an-improved-methodology-for-the-induction-of-dietary-hyperoxaluric…			Publisher’s version
221	WOS:000423636100019	Quan, L; Ding, HY; Pan, CJ; Wei, YC; Xie, ZG	Revealing membrane permeability of polymersomes through fluorescence enhancement	COLLOIDS AND SURFACES B-BIOINTERFACES	161		156	161	Closed	-1.24944	-0.464945	0	0	0	0	0	0	0	0	0	0	0
222	WOS:000423637000015	Dezhkunov, NV; Francescutto, A; Serpe, L; Canaparo, R; Cravotto, G	Sonoluminescence and acoustic emission spectra at different stages of cavitation zone development	ULTRASONICS SONOCHEMISTRY	40		104	109	OA	-0.614827	0.600424	0	0	0	0	0	1	0	0	0	0	1			https://iris.unito.it/bitstream/2318/1636415/2/2016%20US_4aperto.pdf					Accepted or author’s version
223	WOS:000423637600040	Guo, C; Xie, C; Ding, PL; Qin, GM; Mo, WM; Cao, XJ; Zheng, S	Quantification of glycocholic acid in human serum by stable isotope dilution ultra performance liquid chromatography electrospray ionization tandem mass spectrometry	JOURNAL OF CHROMATOGRAPHY B-ANALYTICAL TECHNOLOGIES IN THE BIOMEDICAL AND LIFE SCIENCES	1072		315	319	Closed	-1.24944	-0.464945	0	0	0	0	0	0	0	0	0	0	0
224	WOS:000423637900037	Kolodziej, B; Salamon, K; Morycowa, E; Szulc, J; Labaj, MA	Platy corals from the Middle Triassic of Upper Silesia, Poland: Implications for photosymbiosis in the first scleractinians	PALAEOGEOGRAPHY PALAEOCLIMATOLOGY PALAEOECOLOGY	490		533	545	Closed	-1.24944	-0.464945	0	0	0	0	0	0	0	0	0	0	0
225	WOS:000423640000004	Latta, GS; Baker, JS; Ohrel, S	A Land Use and Resource Allocation (LURA) modeling system for projecting localized forest CO2 effects of alternative macroeconomic futures	FOREST POLICY AND ECONOMICS	87		35	48	OA	-0.291447	-0.0558869	0	0	0	0	1	0	0	0	0	0	1		http://europepmc.org/article/MED/32280299 ; https://www.ncbi.nlm.nih.gov/pmc/articles/PMC7147801/						Accepted or author’s version
226	WOS:000423643800048	Polizos, G; Jang, GG; Smith, DB; List, FA; Lassiter, MG; Park, J; Datskos, PG	Transparent superhydrophobic surfaces using a spray coating process	SOLAR ENERGY MATERIALS AND SOLAR CELLS	176		405	410	OA	0.431928	1.59343	0	0	0	1	1	0	0	1	0	0	3	https://www.sciencedirect.com/science/article/pii/S0927024817305986 (View Open Manuscript)	https://www.osti.gov/servlets/purl/1426588			https://www.researchgate.net/profile/David_Smith102/publication/320848693_Transparent_superhydrophobic_surfaces_using_a_spray_coating_process/links/5cdd72a0a6fdccc9ddb364a8/Transparent-superhydrophobic-surfaces-using-a-spray-coating-process.pdf
227	WOS:000423644600027	Wang, HQ; Zhou, L; Yang, M; Luo, XC; Li, YW; Dan, XM	Identification and characterization of myeloperoxidase in orange-spotted grouper (Epinephelus coioides)	FISH & SHELLFISH IMMUNOLOGY	72		230	236	Closed	-1.24944	-0.464945	0	0	0	0	0	0	0	0	0	0	0
228	WOS:000423646800015	Kim, BJ; Kim, J; Park, IY; Jung, JY; Suh, MW; Oh, SH	Effects of transient auditory deprivation during critical periods on the development of auditory temporal processing	INTERNATIONAL JOURNAL OF PEDIATRIC OTORHINOLARYNGOLOGY	104		66	71	Closed	-1.24944	-0.464945	0	0	0	0	0	0	0	0	0	0	0
229	WOS:000423647900029	Kocifaj, M	Multiple scattering contribution to the diffuse light of a night sky: A model which embraces all orders of scattering	JOURNAL OF QUANTITATIVE SPECTROSCOPY & RADIATIVE TRANSFER	206		260	272	OA	0.00775601	2.20699	0	1	0	0	0	0	0	1	0	0	2	https://www.sciencedirect.com/science/article/pii/S0022407317307471				https://www.researchgate.net/profile/Miroslav_Kocifaj/publication/321258310_Multiple_scattering_contribution_to_the_diffuse_light_of_a_night_sky_A_model_which_embraces_all_orders_of_scattering/links/5a23be0d0f7e9b71dd0567ff/Multiple-scattering-contribution-to-the-diffuse-light-of-a-night-sky-A-model-which-embraces-all-orders-of-scattering.pdf
230	WOS:000423648000083	Arena, N; Alpay, E; Kirkby, N; Lee, J; Clift, R	An on demand chilling system: Activated carbon based desorptive cooling	JOURNAL OF CLEANER PRODUCTION	176		937	945	OA	1.81358	3.19654	0	1	0	0	0	1	0	1	0	1	4	https://www.sciencedirect.com/science/article/pii/S0959652617329554		http://epubs.surrey.ac.uk/845716/1/1-s2.0-S0959652617329554-main.pdf		https://www.researchgate.net/profile/Noemi_Arena/publication/321580629_An_on_demand_chilling_system_Activated_carbon_based_desorptive_cooling/links/5a7084e3a6fdcc33daa9bfa6/An-on-demand-chilling-system-Activated-carbon-based-desorptive-cooling.pdf		https://core.ac.uk/download/pdf/146501470.pdf ; https://cyberleninka.org/article/n/1500742.pdf ; https://pl.booksc.xyz/g/Kirkby,%20Norman%20F
231	WOS:000423650400055	Xu, H; Dong, YY; Wu, YH; Ren, WJ; Zhao, T; Wang, SL; Gao, JK	An -OH group functionalized MOF for ratiometric Fe3+ sensing	JOURNAL OF SOLID STATE CHEMISTRY	258		441	446	OA	-0.0782352	-0.540763	0	0	0	0	0	0	0	0	0	1	1							https://kundoc.com/pdf-an-oh-group-functionalized-mof-for-ratiometric-fe3-sensing-.html
232	WOS:000423651000013	Lee, W; Lee, Y; Kim, J; Bae, JS	Protective Effects of Pelargonidin on Lipopolysaccharide-induced Hepatic Failure	NATURAL PRODUCT COMMUNICATIONS	13	1	45	48	OA	-0.0782352	-0.540763	0	0	0	0	0	0	0	0	0	1	1							https://app.dimensions.ai/details/publication/pub.1112989527?and_facet_researcher=ur.014347232504.06#readcube-epdf
233	WOS:000423651600030	Liu, X; Chen, ZQ; Han, B; Su, CL; Han, Q; Chen, WZ	Biosorption of copper ions from aqueous solution using rape straw powders: Optimization, equilibrium and kinetic studies	ECOTOXICOLOGY AND ENVIRONMENTAL SAFETY	150		251	259	Closed	-1.24944	-0.464945	0	0	0	0	0	0	0	0	0	0	0
234	WOS:000423686400009	Brogaard, J; Engelberg, J; Van Wesep, E	Do Economists Swing for the Fences after Tenure?	JOURNAL OF ECONOMIC PERSPECTIVES	32	1	179	194	OA	2.23196	2.41349	0	0	0	1	1	0	1	0	1	1	5	https://www.aeaweb.org/articles?id=10.1257/jep.32.1.179 (Colona?)	https://papers.ssrn.com/sol3/papers.cfm?abstract_id=2781693		https://rady.ucsd.edu/faculty/directory/engelberg/pub/portfolios/TENURE.pdf ; https://taxprof.typepad.com/taxprof_blog/2018/01/faculty-do-not-swing-for-the-fences-in-their-research-after-tenure.html -> https://t.co/hTdqMjtXcp ; http://leeds-faculty.colorado.edu/AsafBernstein/Productivity20170612.pdf		https://www.jstor.org/stable/26297975	https://pdfs.semanticscholar.org/9d2a/2d3c06779be77e3fca586905f47c37c78499.pdf?_ga=2.86829659.294258190.1586584069-94449176.1586584069
235	WOS:000423695500001	El-Chemaly, S; Cheung, F; Kotliarov, Y; O'Brien, KJ; Gahl, WA; Chen, JG; Perl, SY; Biancotto, A; Gochuico, BR	The Immunome in Two Inherited Forms of Pulmonary Fibrosis	FRONTIERS IN IMMUNOLOGY	9				OA	2.91556	-0.796641	1	0	0	0	1	0	0	1	0	1	4	https://www.frontiersin.org/articles/10.3389/fimmu.2018.00076/full?report=reader ;	https://www.ncbi.nlm.nih.gov/pmc/articles/PMC5797737/ ; https://europepmc.org/articles/pmc5797737			https://www.researchgate.net/publication/322830671_The_Immunome_in_Two_Inherited_Forms_of_Pulmonary_Fibrosis		https://pdfs.semanticscholar.org/76c6/ee0196e640ceb070f43e461f4787c14cb211.pdf ; https://app.dimensions.ai/details/publication/pub.1100713417#readcube-epdf
236	WOS:000423713400021	McDaniel, CE; White, AA; Bradford, MC; Sy, CD; Chen, T; Brock, D; Foti, J; Beck, JB	The High-Value Care Rounding Tool: Development and Validity Evidence	ACADEMIC MEDICINE	93	2	199	206	OA	0.860566	-0.922625	1	0	0	0	1	0	0	0	0	0	2	https://journals.lww.com/academicmedicine/fulltext/2018/02000/The_High_Value_Care_Rounding_Tool___Development.21.aspx ;	https://europepmc.org/abstract/med/28857791 ; https://www.ncbi.nlm.nih.gov/pmc/articles/PMC6737943/
237	WOS:000423721700001	Tefferi, A; Vannucchi, AM; Barbui, T	Essential thrombocythemia treatment algorithm 2018	BLOOD CANCER JOURNAL	8				OA	4.26618	-1.2437	1	0	0	0	1	0	0	1	1	1	5	https://www.nature.com/articles/s41408-017-0041-8 ;	https://www.ncbi.nlm.nih.gov/pmc/articles/PMC5802626/ ; https://europepmc.org/articles/pmc5802626			https://www.researchgate.net/publication/322360335_Essential_thrombocythemia_treatment_algorithm_2018	http://iranarze.ir/wp-content/uploads/2018/06/E8065-IranArze.pdf ; http://search.proquest.com/openview/75c4294c52c7f7418949340e5890c676/1?pq-origsite=gscholar&cbl=2041967	https://cyberleninka.org/article/n/747279.pdf
238	WOS:000423729800005	Caetano, APS; Basso-Alves, JP; Cortez, PA; De Brito, VLG; Michelangeli, FA; Reginato, M; Goldenberg, R; Carmello-Guerreiro, SM; Teixeira, SP	Evolution of the outer ovule integument and its systematic significance in Melastomataceae	BOTANICAL JOURNAL OF THE LINNEAN SOCIETY	186	2	224	246	OA	0.00775601	2.20699	0	1	0	0	0	0	0	1	0	0	2	https://academic.oup.com/botlinnean/article-abstract/186/2/224/4825228				https://www.researchgate.net/profile/Ana_Caetano7/publication/322697947_Evolution_of_the_outer_ovule_integument_and_its_systematic_significance_in_Melastomataceae/links/5a69ce2e0f7e9b01f3ee5d99/Evolution-of-the-outer-ovule-integument-and-its-systematic-significance-in-Melastomataceae.pdf
239	WOS:000423753200042	Balaji, U; Pradhan, SK	Titanium anodisation designed for surface colouration - Systemisation of parametric interaction using response surface methodology	MATERIALS & DESIGN	139		409	418	OA	-0.0782352	-0.540763	0	0	0	0	0	0	0	0	0	1	1							https://app.dimensions.ai/details/publication/pub.1092668088#readcube-epdf
240	WOS:000423760500002	Vana, J; Hanusek, J; Sedlak, M	Bi and trinuclear complexes in palladium carboxylate-assisted C-H activation reactions	DALTON TRANSACTIONS	47	5	1378	1382	OA	-0.876033	2.00518	0	1	0	0	0	0	0	0	0	0	1	https://pubs.rsc.org/en/content/articlehtml/2018/dt/c7dt04269h
241	WOS:000423771400012	Sukieum, S; Sang-aroon, W; Yenjai, C	Coumarins and alkaloids from the roots of Toddalia asiatica	NATURAL PRODUCT RESEARCH	32	8	944	952	OA	0.268963	0.802226	0	0	0	0	0	1	0	1	0	0	2			https://dl.uswr.ac.ir/bitstream/Hannan/83147/1/2018%20NPR%20Volume%2032%20Issue%208%20%288%29.pdf		https://www.researchgate.net/profile/Wichien_Sang-aroon/publication/319549114_Coumarins_and_alkaloids_from_the_roots_of_Toddalia_asiatica/links/5afbf1df0f7e9b3b0bf2d615/Coumarins-and-alkaloids-from-the-roots-of-Toddalia-asiatica.pdf
242	WOS:000423773400008	Rajati, H; Bakhtiari, O; Mohammadi, T	Molecular modeling of the gaseous penetrants permeabilities through 4A, DDR and silicalite-1 zeolites incorporated in mixed matrix membranes	SEPARATION SCIENCE AND TECHNOLOGY	53	6	910	927	Closed	-1.24944	-0.464945	0	0	0	0	0	0	0	0	0	0	0
243	WOS:000423788400013	Manna, A; Pelosi, G; Righini, M; Scorrano, L; Selleri, S; Trotta, F	Compact Shaped Antennas for Wide-Band Radiogoniometry	APPLIED COMPUTATIONAL ELECTROMAGNETICS SOCIETY JOURNAL	33	1	83	86	OA	1.70839	-0.342133	1	0	0	0	0	1	0	0	0	1	3	http://www.aces-society.org/includes/downloadpaper.php?of=ACES_Journal_January_2018_Paper_13&nf=18-1-13 ;		https://flore.unifi.it/retrieve/handle/2158/1112238/296235/ACES_Journal_January_2018_Paper_13.pdf				https://www.semanticscholar.org/paper/Compact-Shaped-Antennas-for-Wide-Band-Manna-Pelosi/48d71ed6daf4f6fc79a0faed6fa473b615a93b3e
244	WOS:000423809100003	Smyrnov, P; Williams, LD; Korobchuk, A; Sazonova, Y; Nikolopoulos, GK; Skaathun, B; Morgan, E; Schneider, J; Vasylyeva, TI; Friedman, SR	Risk network approaches to locating undiagnosed HIV cases in Odessa, Ukraine	JOURNAL OF THE INTERNATIONAL AIDS SOCIETY	21				OA	3.72958	-0.102513	1	0	0	0	1	1	0	1	1	0	5	https://onlinelibrary.wiley.com/doi/abs/10.1002/jia2.25040 ;	https://europepmc.org/articles/pmc5810318 ; https://www.ncbi.nlm.nih.gov/pmc/articles/PMC5810318/	https://ora.ox.ac.uk/objects/uuid:3355e2f5-e09d-47cb-bdf0-f25e98446fd5/download_file?file_format=pdf&safe_filename=Risk%2Bnetwork%2Bapproaches%2Bto%2Blocating%2Bundiagnosed%2BHIV%2Bcases%2Bin%2BOdessa%252C%2BUkraine.pdf&type_of_work=Journal+article		https://www.researchgate.net/publication/322643757_Risk_network_approaches_to_locating_undiagnosed_HIV_cases_in_Odessa_Ukraine	http://search.ebscohost.com/login.aspx?direct=true&profile=ehost&scope=site&authtype=crawler&jrnl=17582652&AN=128037810&h=6iGkqFjz9opfdvp1fFrg6UePXmJpUWMcOGBKnW6C5VpvF9Oby%2FVj2CFT0cZdnrjngOvmxbxsgvpz%2BUKPXt8icA%3D%3D&crl=c ; https://insights.ovid.com/international-aids-society/jias/2018/21/010/risk-network-approaches-locating-undiagnosed-hiv/3/01412507
245	WOS:000423809400059	Gaur, H; Mohan, P; Wierzcholska, A; Gu, MF	Signature of inverse Compton emission from blazars	MONTHLY NOTICES OF THE ROYAL ASTRONOMICAL SOCIETY	473	3	3638	3660	OA	0.592343	0.145915	0	0	0	0	1	0	0	1	0	0	2		https://arxiv.org/abs/1709.09342			https://www.researchgate.net/profile/Prashanth_Mohan3/publication/320056917_Signature_of_Inverse_Compton_emission_from_blazars/links/59cb43d50f7e9bbfdc3b1cd1/Signature-of-Inverse-Compton-emission-from-blazars.pdf ; https://www.researchgate.net/publication/320056917_Signature_of_Inverse_Compton_emission_from_blazars
246	WOS:000423809400083	Bolin, BT; Walsh, KJ; Morbidelli, A; Delbo, M	Initial velocity V-shapes of young asteroid families	MONTHLY NOTICES OF THE ROYAL ASTRONOMICAL SOCIETY	473	3	3949	3968	OA	0.081961	2.41424	0	1	0	0	1	0	0	0	0	0	2	https://academic.oup.com/mnras/article-abstract/473/3/3949/4265383	https://arxiv.org/abs/1708.03662
247	WOS:000423838700002	Zheng, LL; Dou, HS; Chen, XP; Zhu, ZC; Cui, BL	Pressure fluctuation generated by the interaction of blade and tongue	JOURNAL OF THERMAL SCIENCE	27	1	8	16	Closed	-1.24944	-0.464945	0	0	0	0	0	0	0	0	0	0	0
248	WOS:000423838800001	Kuai, L; Zhang, JT; Deng, Y; Xu, S; Xu, XZ; Wu, MF; Guo, DJ; Chen, Y; Wu, RJ; Zhao, XQ; Nian, H; Li, B; Li, FL	Sheng-ji Hua-yu formula promotes diabetic wound healing of re-epithelization via Activin/Follistatin regulation	BMC COMPLEMENTARY AND ALTERNATIVE MEDICINE	18				OA	3.09497	-1.16788	1	0	0	0	1	0	0	1	1	0	4	https://bmccomplementalternmed.biomedcentral.com/articles/10.1186/s12906-017-2074-8 ; https://link.springer.com/article/10.1186/s12906-017-2074-8 ;	https://www.ncbi.nlm.nih.gov/pmc/articles/PMC5789635/ ; https://europepmc.org/articles/pmc5789635			https://www.researchgate.net/publication/322778528_Sheng-ji_Hua-yu_formula_promotes_diabetic_wound_healing_of_re-epithelization_via_ActivinFollistatin_regulation	http://search.proquest.com/openview/07d4cf61cc93e079b3a4aa6c57ea7f6c/1?pq-origsite=gscholar&cbl=44230
249	WOS:000423846200004	Hernan, MA	How to estimate the effect of treatment duration on survival outcomes using observational data	BMJ-BRITISH MEDICAL JOURNAL	360				OA	0.860566	-0.922625	1	0	0	0	1	0	0	0	0	0	2	https://www.bmj.com/content/360/bmj.k182 ;	https://europepmc.org/abstract/med/29419381 ; https://www.ncbi.nlm.nih.gov/pmc/articles/PMC6889975/
250	WOS:000423848800002	Alcalde, C; Burusco, A	Multivalued contexts associated with criteria	INTERNATIONAL JOURNAL OF GENERAL SYSTEMS	47	2	118	136	OA	-0.614827	0.600424	0	0	0	0	0	1	0	0	0	0	1			https://academica-e.unavarra.es/handle/2454/29075					Accepted or author’s version
251	WOS:000423862200001	Hu, TJ; Cui, XY; Wang, JS; Zhang, JK; Li, XF; Yang, JH; Gao, CX	Transport properties of mixing conduction in CaF2 nanocrystals under high pressure	CHINESE PHYSICS B	27	1			OA	-0.0974283	-1.33168	1	0	0	0	0	0	0	0	0	0	1	http://cpb.iphy.ac.cn/EN/Y2018/V27/I1/16401 ;
252	WOS:000423891900054	Jiang, CH; Ding, WQ; Wu, HQ; Yu, ZY; Ma, LL; Zou, ZM	Hierarchical Li4Ti5O12 nanosheet arrays anchoring on carbon fiber cloth as ultra-stable free-standing anode of Li-ion battery	CERAMICS INTERNATIONAL	44	3	3040	3047	OA	-0.365652	-0.263142	0	0	0	0	0	0	0	1	0	0	1					https://www.researchgate.net/profile/Chunhai_Jiang/publication/321009158_Hierarchical_Li_4_Ti_5_O_12_nanosheet_arrays_anchoring_on_carbon_fiber_cloth_as_ultra-stable_free-standing_anode_of_Li-ion_battery/links/5a221adfaca2727dd87aea2e/Hierarchical-Li-4-Ti-5-O-12-nanosheet-arrays-anchoring-on-carbon-fiber-cloth-as-ultra-stable-free-standing-anode-of-Li-ion-battery.pdf			Accepted or author’s version
253	WOS:000423892100001	Long, BW; Wang, ZL; Yang, HT; Ding, YG	Intermolecular interactions of 1,2-diethoxyethane with toluene: An insight from surface and volumetric properties at different temperatures	JOURNAL OF MOLECULAR LIQUIDS	249		1	8	Closed	-1.24944	-0.464945	0	0	0	0	0	0	0	0	0	0	0
254	WOS:000423892200151	Mou, JJ; Wang, C; Li, Q; Qi, XH; Yang, J	Preparation and antioxidant properties of low molecular holothurian glycosaminoglycans by H2O2/ascorbic acid degradation	INTERNATIONAL JOURNAL OF BIOLOGICAL MACROMOLECULES	107		1339	1347	Closed	-1.24944	-0.464945	0	0	0	0	0	0	0	0	0	0	0
255	WOS:000423892800018	Zhang, MH; He, JM; Li, SW	Interbank lending, network structure and default risk contagion	PHYSICA A-STATISTICAL MECHANICS AND ITS APPLICATIONS	493		203	209	Closed	-1.24944	-0.464945	0	0	0	0	0	0	0	0	0	0	0
256	WOS:000423894700012	Garzon-Fontecha, A; Castillo, HA; Restrepo-Parra, E; De La Cruz, W	The role of the nitrogen flow rate on the transport properties of CrN thin films produced by DC magnetron sputtering	SURFACE & COATINGS TECHNOLOGY	334		98	104	Closed	-1.24944	-0.464945	0	0	0	0	0	0	0	0	0	0	0
257	WOS:000423897600074	Zwart, R; Reed, H; Sher, E	Oxotremorine-M potentiates NMDA receptors by muscarinic receptor dependent and independent mechanisms	BIOCHEMICAL AND BIOPHYSICAL RESEARCH COMMUNICATIONS	495	1	481	486	OA	-0.365652	-0.263142	0	0	0	0	0	0	0	1	0	0	1					https://www.researchgate.net/profile/Ruud_Zwart/publication/320927365_Oxotremorine-M_potentiates_NMDA_receptors_by_muscarinic_receptor_dependent_and_independent_mechanisms/links/5a169407a6fdcc31492526cb/Oxotremorine-M-potentiates-NMDA-receptors-by-muscarinic-receptor-dependent-and-independent-mechanisms			Accepted or author’s version
258	WOS:000423897600214	Wu, GH; Yang, LT; Xu, Y; Jiang, XH; Jiang, XM; Huang, LS; Mao, L; Cai, SX	FABP4 induces asthmatic airway epithelial barrier dysfunction via ROS-activated FoxM1	BIOCHEMICAL AND BIOPHYSICAL RESEARCH COMMUNICATIONS	495	1	1432	1439	Closed	-1.24944	-0.464945	0	0	0	0	0	0	0	0	0	0	0
259	WOS:000423968600083	Navarro-Suarez, AM; Van Aken, KL; Mathis, T; Makaryan, T; Yan, J; Carretero-Gonzalez, J; Rojo, T; Gogotsi, Y	Development of asymmetric supercapacitors with titanium carbide-reduced graphene oxide couples as electrodes	ELECTROCHIMICA ACTA	259		752	761	OA	-0.291447	-0.0558869	0	0	0	0	1	0	0	0	0	0	1		https://www.osti.gov/servlets/purl/1480602						Accepted or author’s version
260	WOS:000423977500003	Hughson, JA; Marshall, F; Daly, JO; Woodward-Kron, R; Hajek, J; Story, D	Health professionals' views on health literacy issues for culturally and linguistically diverse women in maternity care: barriers, enablers and the need for an integrated approach	AUSTRALIAN HEALTH REVIEW	42	1	10	20	Closed	-1.24944	-0.464945	0	0	0	0	0	0	0	0	0	0	0
261	WOS:000423992600010	Zhang, XD; Wang, YN; Feng, XY; Yang, JY; Ge, YY; Kong, WQ	Biological function of microRNA-30c/SOX9 in pediatric osteosarcoma cell growth and metastasis	EUROPEAN REVIEW FOR MEDICAL AND PHARMACOLOGICAL SCIENCES	22	1	70	78	OA	-0.0974283	-1.33168	1	0	0	0	0	0	0	0	0	0	1	https://www.europeanreview.org/wp/wp-content/uploads/70-78-MiR-30c-in-pediatric-osteosarcoma.pdf ;
262	WOS:000424003200034	Ant, TH; Herd, CS; Geoghegan, V; Hoffmann, AA; Sinkins, SP	The Wolbachia strain wAu provides highly efficient virus transmission blocking in Aedes aegypti	PLOS PATHOGENS	14	1			OA	4.90079	-0.178332	1	0	0	0	1	1	0	1	1	1	6	https://journals.plos.org/plospathogens/article?id=10.1371/journal.ppat.1006815 ;	https://europepmc.org/articles/pmc5784998 ; https://www.ncbi.nlm.nih.gov/pmc/articles/PMC5784998/	https://minerva-access.unimelb.edu.au/handle/11343/213187 ; http://eprints.gla.ac.uk/155114/		https://www.researchgate.net/publication/322703454_The_Wolbachia_strain_wAu_provides_highly_efficient_virus_transmission_blocking_in_Aedes_aegypti/download	http://search.proquest.com/openview/42df04cca82df0f016f62d537178b4a0/1?pq-origsite=gscholar&cbl=1436335	https://www.semanticscholar.org/paper/The-Wolbachia-strain-wAu-provides-highly-efficient-Ant-Herd/f998c6ba98143ab517a09abeb5083ebd7d22d597 ; https://core.ac.uk/download/pdf/150598403.pdf
263	WOS:000424016500001	Neubauer, V; Djurdjevic, T; Griesmaier, E; Biermayr, M; Gizewski, ER; Kiechl-Kohlendorfer, U	The Cerebellar-Cerebral Microstructure Is Disrupted at Multiple Sites in Very Preterm Infants with Cerebellar Haemorrhage	NEONATOLOGY	113	2	93	99	Closed	-1.24944	-0.464945	0	0	0	0	0	0	0	0	0	0	0
264	WOS:000424017000019	Brewster, RA; Franson, JD	Generalized delta functions and their use in quantum optics	JOURNAL OF MATHEMATICAL PHYSICS	59	1			OA	0.805336	4.06356	0	1	0	1	1	0	0	1	0	0	4	https://aip.scitation.org/doi/pdf/10.1063/1.4985938?class=pdf ; https://aip.scitation.org/doi/am-pdf/10.1063/1.4985938?class=chorus+notVisible	https://arxiv.org/abs/1605.04321			https://www.researchgate.net/publication/322323842_Generalized_delta_functions_and_their_use_in_quantum_optics
265	WOS:000424045900015	Foote, J; Lopez-Acevedo, M; Samsa, G; Lee, PS; Kamal, AH; Secord, AA; Havrilesky, LJ	Predicting 6-and 12-Month Risk of Mortality in Patients With Platinum-Resistant Advanced-Stage Ovarian Cancer Prognostic Model to Guide Palliative Care Referral	INTERNATIONAL JOURNAL OF GYNECOLOGICAL CANCER	28	2	302	307	Closed	-1.24944	-0.464945	0	0	0	0	0	0	0	0	0	0	0
266	WOS:000424060700004	Penfold, TJ; Szlachetko, J; Santomauro, FG; Britz, A; Gawelda, W; Doumy, G; March, AM; Southworth, SH; Rittmann, J; Abela, R; Chergui, M; Milne, CJ	Revealing hole trapping in zinc oxide nanoparticles by time-resolved X-ray spectroscopy	NATURE COMMUNICATIONS	9				OA	2.82839	1.61166	1	0	0	0	1	1	1	0	0	1	5	https://www.nature.com/articles/s41467-018-02870-4 ;	https://europepmc.org/articles/pmc5797134 ; https://www.ncbi.nlm.nih.gov/pmc/articles/PMC5797134/ ; https://www.osti.gov/servlets/purl/1429363	https://eprints.ncl.ac.uk/fulltext.aspx?url=245855%2F9001A4D4-D4C5-42D1-92D9-39F08239E61D.pdf&pub_id=245855&ts=636813996259390698 ; https://www.dora.lib4ri.ch/psi/islandora/object/psi:3418	http://www.nccr-must.ch/libraries.files/penfold-2018.pdf ; https://xfel.tind.io/record/1898/files/s41467-018-02870-4.pdf			https://app.dimensions.ai/details/publication/pub.1100699149#readcube-epdf
267	WOS:000424064000002	Li, HC; Li, MF; He, C; Duan, CY	Construction of a Noble-Metal-Free Nickel Metal-Organic Macrocycle for Photocatalytic Hydrogen Production	CHINESE JOURNAL OF INORGANIC CHEMISTRY	34	1	11	19	OA	-0.0974283	-1.33168	1	0	0	0	0	0	0	0	0	0	1	http://www.wjhxxb.cn/wjhxxben/ch/reader/view_abstract.aspx?flag=1&file_no=20180102&journal_id=wjhxxbcn ;
268	WOS:000424067100027	Barr, CM; Leff, AC; Demott, RW; Doherty, RD; Taheri, ML	Unraveling the origin of twin related domains and grain boundary evolution during grain boundary engineering	ACTA MATERIALIA	144		281	291	Closed	-1.24944	-0.464945	0	0	0	0	0	0	0	0	0	0	0
269	WOS:000424068700011	Abellan, JL; Padierna, E; Ros, A; Acacio, ME	Photonic-based express coherence notifications for many-core CMPs	JOURNAL OF PARALLEL AND DISTRIBUTED COMPUTING	113		179	194	OA	-0.20365	1.28159	0	0	0	0	0	0	1	1	0	0	2				http://ditec.um.es/~aros/papers/pdfs/jlabellan-jpdc17.pdf	https://www.researchgate.net/profile/Alberto_Ros/publication/321634364_Photonic-based_express_coherence_notifications_for_many-core_CMPs/links/5a2a6caba6fdccfbbf81deb8/Photonic-based-express-coherence-notifications-for-many-core-CMPs.pdf
270	WOS:000424071300015	Ha, Y; Choi, CH; Worthoff, WA; Shymanskaya, A; Schoneck, M; Willuweit, A; Felder, J; Shah, NJ	Design and use of a folded four-ring double-tuned birdcage coil for rat brain sodium imaging at 9.4 T	JOURNAL OF MAGNETIC RESONANCE	286		110	114	Closed	-1.24944	-0.464945	0	0	0	0	0	0	0	0	0	0	0
271	WOS:000424080300028	Li, YY; Ye, T; Gu, QR; Dong, L; Chen, GR; Lu, SS	Primary, cardiac, fibroblastic osteosarcoma A case report	MEDICINE	97	1			OA	3.09497	-1.16788	1	0	0	0	1	0	0	1	1	0	4	https://journals.lww.com/md-journal/fulltext/2018/01050/Primary,_cardiac,_fibroblastic_osteosarcoma__A.28.aspx ;	https://www.ncbi.nlm.nih.gov/pmc/articles/PMC5943118/ ; https://europepmc.org/articles/pmc5943118			https://www.researchgate.net/publication/322240911_Primary_cardiac_fibroblastic_osteosarcoma_A_case_report	https://www.ingentaconnect.com/content/wk/medi/2018/00000097/00000001/art00028 ; https://insights.ovid.com/medi/201801050/00005792-201801050-00028
272	WOS:000424109200003	Ji, HW; Guo, YJ; Li, HL; Xu, T; Li, LZ	Fluorescence spectra of human neuroglobin	SPECTROSCOPY LETTERS	51	1	17	21	Closed	-1.24944	-0.464945	0	0	0	0	0	0	0	0	0	0	0
273	WOS:000424121800139	Brunner, MI; Sikorska, AE; Seibert, J	Bivariate analysis of floods in climate impact assessments	SCIENCE OF THE TOTAL ENVIRONMENT	616		1392	1403	OA	-0.365652	-0.263142	0	0	0	0	0	0	0	1	0	0	1					https://www.researchgate.net/profile/Manuela_Brunner/publication/320680795_Bivariate_analysis_of_floods_in_climate_impact_assessments/links/5a86f430a6fdcc6b1a3a8852/Bivariate-analysis-of-floods-in-climate-impact-assessments.pdf			Accepted or author’s version
274	WOS:000424124300007	Deng, J	Stochastic Stability of Gyroscopic Systems Under Bounded Noise Excitation	INTERNATIONAL JOURNAL OF STRUCTURAL STABILITY AND DYNAMICS	18	2			Closed	-1.24944	-0.464945	0	0	0	0	0	0	0	0	0	0	0
275	WOS:000424128800016	Papageorgiou, NS; Radulescu, VD; Repovs, DD	Nonlinear second order evolution inclusions with noncoercive viscosity term	JOURNAL OF DIFFERENTIAL EQUATIONS	264	7	4749	4763	OA	1.22117	1.04179	0	0	0	0	1	0	1	0	1	0	3		https://arxiv.org/pdf/1803.05685		http://www.pef.uni-lj.si/repovs/clanki/20188/PaRaRe18_5.pdf		https://www.semion.io/doc/nonlinear-second-order-evolution-inclusions-with-noncoercive-viscosity-term
276	WOS:000424160300006	Li, P; Zhang, L; Yu, XX; Tong, R; Di, XB; Mao, YS; Gao, YN; Zhang, KT; Feng, L; Cheng, SJ	Proliferation genes in lung development associated with the prognosis of lung adenocarcinoma but not squamous cell carcinoma	CANCER SCIENCE	109	2	308	316	OA	0.860566	-0.922625	1	0	0	0	1	0	0	0	0	0	2	https://onlinelibrary.wiley.com/doi/abs/10.1111/cas.13456 ;	https://europepmc.org/articles/pmc5797819 ; https://www.ncbi.nlm.nih.gov/pmc/articles/PMC5797819/
277	WOS:000424172400083	Yan, ZY; Yang, QL; Jiang, WL; Lu, JL; Xiang, ZR; Guo, RX; Chen, JQ	Integrated toxic evaluation of sulfamethazine on zebrafish: Including two lifespan stages (embryo-larval and adult) and three exposure periods (exposure, post-exposure and re-exposure)	CHEMOSPHERE	195		784	792	Closed	-1.24944	-0.464945	0	0	0	0	0	0	0	0	0	0	0
278	WOS:000424173700005	Rizvi, SZ; Velni, JM; Abbasi, F; Toth, R; Meskin, N	State-space LPV model identification using kernelized machine learning	AUTOMATICA	88		38	47	OA	0.268963	0.802226	0	0	0	0	0	1	0	1	0	0	2			http://rolandtoth.eu/wp-content/uploads/2018/07/AUT2018b.pdf ; http://cscl.engr.uga.edu/wp-content/uploads/2018/07/Automatica-2018-Rizvi.pdf		https://www.researchgate.net/profile/Syed_Zeeshan_Rizvi/publication/322064767_State-space_LPV_model_identification_using_kernelized_machine_learning/links/5a5afb2c0f7e9b5fb388bd03/State-space-LPV-model-identification-using-kernelized-machine-learning.pdf ; https://www.researchgate.net/profile/Syed_Zeeshan_Rizvi/publication/322064767_State-space_LPV_model_identification_using_kernelized_machine_le…
279	WOS:000424178000042	Sedehi, S; Tabani, H; Nojavan, S	Electro-driven extraction of polar compounds using agarose gel as a new membrane: Determination of amino acids in fruit juice and human plasma samples	TALANTA	179		318	325	Closed	-1.24944	-0.464945	0	0	0	0	0	0	0	0	0	0	0
280	WOS:000424183000018	Xie, A; Wang, YX; Jiang, PK; Li, ST; Huang, XY	Nondestructive functionalization of carbon nanotubes by combining mussel-inspired chemistry and RAFT polymerization: Towards high dielectric nanocomposites with improved thermal management capability	COMPOSITES SCIENCE AND TECHNOLOGY	154		154	164	Closed	-1.24944	-0.464945	0	0	0	0	0	0	0	0	0	0	0
281	WOS:000424191500002	Tur, EM; Zeppini, P; Frenken, K	Diffusion with social reinforcement: The role of individual preferences	PHYSICAL REVIEW E	97	2			OA	0.00775601	2.20699	0	1	0	0	0	0	0	1	0	0	2	https://journals.aps.org/pre/abstract/10.1103/PhysRevE.97.022302				https://www.researchgate.net/publication/322967944_Diffusion_with_social_reinforcement_The_role_of_individual_preferences
282	WOS:000424196800149	Ebrahiminezhad, A; Taghizadeh, S; Ghasemi, Y; Berenjian, A	Green synthesized nanoclusters of ultra-small zero valent iron nanoparticles as a novel dye removing material	SCIENCE OF THE TOTAL ENVIRONMENT	621		1527	1532	OA	-0.775241	2.04794	0	0	0	1	0	1	0	0	0	0	2	https://www.sciencedirect.com/science/article/pii/S0048969717327791		http://eprints.fums.ac.ir/2403/
283	WOS:000424221200011	Subrahmaniam, HJ; Libourel, C; Journet, EP; Morel, JB; Munos, S; Niebel, A; Raffaele, S; Roux, F	The genetics underlying natural variation of plant-plant interactions, a beloved but forgotten member of the family of biotic interactions	PLANT JOURNAL	93	4	747	770	OA	-1.49077	1.10581	0	0	1	0	0	0	0	0	0	0	1	https://onlinelibrary.wiley.com/doi/abs/10.1111/tpj.13799
284	WOS:000424227100005	Avdoulas, C; Bekiros, S; Boubaker, S	Evolutionary-based return forecasting with nonlinear STAR models: evidence from the Eurozone peripheral stock markets	ANNALS OF OPERATIONS RESEARCH	262	2	307	333	Closed	-1.24944	-0.464945	0	0	0	0	0	0	0	0	0	0	0
285	WOS:000424227100012	Feldman, D; Xu, X	Equilibrium-based volatility models of the market portfolio rate of return (peacock tails or stotting gazelles)	ANNALS OF OPERATIONS RESEARCH	262	2	493	518	OA	0.754344	1.69065	0	0	0	0	1	0	1	1	0	0	3		https://papers.ssrn.com/sol3/papers.cfm?abstract_id=2138653		https://acfr.aut.ac.nz/__data/assets/pdf_file/0003/29883/485789-EBVM14.07.04.pdf ; http://www.nccr-finrisk.uzh.ch/media/pdf/FS_fall13_Feldman.pdf ; https://efmaefm.org/0EFMAMEETINGS/EFMA%20ANNUAL%20MEETINGS/2015-Amsterdam/papers/EFMA2015_0387_fullpaper.pdf ; http://www.aidea2013.it/docs/213_aidea2013_banking-and-finance.pdf	https://docplayer.net/150881101-Equilibrium-based-volatility-models-of-the-market-portfolio-rate-of-return-peacock-tails-or-stotting-gazelles.html
286	WOS:000424244500008	Gardner, MT; Cheng, YF; Beard, C; Sterbenz, JPG; Medhi, D	Provisioning dynamic and critical demand structures for geographically correlated failures	ANNALS OF TELECOMMUNICATIONS	73	1-2	111	125	OA	-0.365652	-0.263142	0	0	0	0	0	0	0	1	0	0	1					https://www.researchgate.net/profile/Cory_Beard/publication/322528022_Provisioning_dynamic_and_critical_demand_structures_for_geographically_correlated_failures_Using_multi-disaster_approach/links/5aa9636fa6fdccd3b9b96f63/Provisioning-dynamic-and-critical-demand-structures-for-geographically-correlated-failures-Using-multi-disaster-approach.pdf			Publisher’s version
287	WOS:000424259100025	Sasic, S; Gilkison, A; Henson, M	Multivariate modeling of diffuse reflectance infrared fourier transform (DRIFT) spectra of mixtures with low-content polymorphic impurities with analysis of outliers	INTERNATIONAL JOURNAL OF PHARMACEUTICS	536	1	251	260	Closed	-1.24944	-0.464945	0	0	0	0	0	0	0	0	0	0	0
288	WOS:000424261600021	Roberts, ET; McWilliams, JM; Hatfield, LA; Gerovich, S; Chernew, ME; Gilstrap, LG; Mehrotra, A	Changes in Health Care Use Associated With the Introduction of Hospital Global Budgets in Maryland	JAMA INTERNAL MEDICINE	178	2	260	268	OA	-0.532779	1.51486	0	0	1	0	1	0	0	0	0	0	2	https://jamanetwork.com/journals/jamainternalmedicine/article-abstract/2668632	https://europepmc.org/articles/pmc5838791 ; https://www.ncbi.nlm.nih.gov/pmc/articles/PMC5838791/
289	WOS:000424263400008	Yan, M; Tian, HF; Hu, QM; Xiao, HB	Molecular Cloning of Cathelicidin-like cDNA from Andrias davidianus	RUSSIAN JOURNAL OF GENETICS	54	1	75	82	Closed	-1.24944	-0.464945	0	0	0	0	0	0	0	0	0	0	0
290	WOS:000424265800002	Rios-Chelen, AA; Cuatianquiz-Lima, C; Bautista, A; Martinez-Gomez, M	No reliable evidence for immediate noise-induced song flexibility in a suboscine	URBAN ECOSYSTEMS	21	1	15	25	Closed	-1.24944	-0.464945	0	0	0	0	0	0	0	0	0	0	0
291	WOS:000424275400009	Koopman, LP; Geerdink, LM; Bossers, SSM; Duppen, N; Kuipers, IM; ten Harkel, AD; van Iperen, G; Weijers, G; de Korte, C; Helbing, WA; Kapusta, L	Longitudinal Myocardial Deformation Does Not Predict Single Ventricle Ejection Fraction Assessed by Cardiac Magnetic Resonance Imaging in Children with a Total Cavopulmonary Connection	PEDIATRIC CARDIOLOGY	39	2	283	293	OA	2.77157	3.60559	0	1	0	0	1	1	0	1	0	1	5	https://link.springer.com/article/10.1007/s00246-017-1753-z	https://europepmc.org/articles/pmc5797755 ; https://www.ncbi.nlm.nih.gov/pmc/articles/PMC5797755/	https://repub.eur.nl/pub/102592/ ; https://repository.ubn.ru.nl/bitstream/handle/2066/183951/183951.pdf ; https://dspace.library.uu.nl/handle/1874/377249 ; https://dl.uswr.ac.ir/bitstream/Hannan/87249/1/2018%20PediatricCardiology%20Volume%2039%20Issue%202%20February%20%288%29.pdf		https://www.researchgate.net/publication/320635408_Longitudinal_Myocardial_Deformation_Does_Not_Predict_Single_Ventricle_Ejection_Fraction_Assessed_by_Cardiac_Magnetic_Resonance_Imaging_in_Children_with_a_Total_Cavopulmonary_Connection		https://core.ac.uk/download/pdf/154387162.pdf
292	WOS:000424281600034	Gedrova, S; Galik, J; Marsala, M; Zavodska, M; Pavel, J; Sulla, I; Gajdos, M; Lukac, I; Kafka, J; Ledecky, V; Sulla, I; Karasova, M; Reichel, P; Trbolova, A; Capik, I; Lukacova, V; Bimbova, K; Bacova, M; Stropkovska, A; Lukacova, N	Neuroprotective effect of local hypothermia in a computer-controlled compression model in minipig: Correlation of tissue sparing along the rostro-caudal axis with neurological outcome	EXPERIMENTAL AND THERAPEUTIC MEDICINE	15	1	254	270	OA	2.13696	2.54023	0	1	0	0	1	0	0	1	0	1	4	https://www.spandidos-publications.com/10.3892/etm.2017.5432	https://www.ncbi.nlm.nih.gov/pmc/articles/PMC5769223/ ; https://europepmc.org/articles/pmc5769223			https://www.researchgate.net/profile/Nadezda_Lukacova2/publication/320773430_Neuroprotective_effect_of_local_hypothermia_in_a_computer-controlled_compression_model_in_minipig_Correlation_of_tissue_sparing_along_the_rostro-caudal_axis_with_neurological_outcome/links/5a019cbf4585152c9db085ac/Neuroprotective-effect-of-local-hypothermia-in-a-computer-controlled-compression-model-in-minipig-Correlatio…		https://pdfs.semanticscholar.org/f6a8/5df9e5b80ff44842c45231f62aed32e9f429.pdf
293	WOS:000424281600115	Wang, ZF; Xing, HY; Hu, HQ; Dai, TQ; Wang, Y; Li, ZJ; An, R; Xu, HY; Liu, YP; Liu, B	Intraglandular transplantation of adipose-derived stem cells combined with platelet-rich fibrin extract for the treatment of irradiation-induced salivary gland damage	EXPERIMENTAL AND THERAPEUTIC MEDICINE	15	1	795	805	OA	1.25317	2.33842	0	1	0	0	1	0	0	0	0	1	3	https://www.spandidos-publications.com/etm/15/1/795?text=fulltext	https://www.ncbi.nlm.nih.gov/pmc/articles/PMC5772943/					https://pdfs.semanticscholar.org/7d3d/5ffca554b4355bade540bd7f8a72709970bd.pdf
294	WOS:000424299500007	Thomas, M	Approximating Cartesian Closed Categories in NF-Style Set Theories	JOURNAL OF PHILOSOPHICAL LOGIC	47	1	143	160	OA	-1.08744	1.07979	0	0	0	0	0	0	1	0	0	0	1				https://sites.google.com/a/uconn.edu/morgan-thomas/
295	WOS:000424307300004	Guambe, C; Kufakunesu, R	Optimal investment-consumption and life insurance selection problem under inflation. A BSDE approach	OPTIMIZATION	67	4	457	473	OA	2.57757	0.764225	0	0	0	0	1	1	0	1	1	0	4		https://arxiv.org/abs/1711.01760	https://repository.up.ac.za/handle/2263/66429		https://www.researchgate.net/profile/Rodwell_Kufakunesu/publication/320891419_Optimal_investment-consumption_and_life_insurance_selection_problem_under_inflation_A_BSDE_approach/links/5acf1f5c4585154f3f45fb70/Optimal-investment-consumption-and-life-insurance-selection-problem-under-inflation-A-BSDE-approach.pdf	https://www.semion.io/doc/optimal-investment-consumption-and-life-insurance-selection-problem-under-inflation-a-bsde-approach
296	WOS:000424313300027	Li, QY; Zhao, ZT	Characterization of the Structural and Colloidal Properties of alpha-Lactalbumin/Chitosan Complexes as a Function of Heating	JOURNAL OF AGRICULTURAL AND FOOD CHEMISTRY	66	4	972	978	Closed	-1.24944	-0.464945	0	0	0	0	0	0	0	0	0	0	0
297	WOS:000424316200015	Gong, JF; Tian, YZ; Yang, ZY; Wang, QJ; Hong, XH; Ding, QP	High-Performance Flexible All-Solid-State Asymmetric Supercapacitors Based on Vertically Aligned CuSe@Co(OH)(2) Nanosheet Arrays	JOURNAL OF PHYSICAL CHEMISTRY C	122	4	2002	2011	OA	0.343168	1.00948	0	0	0	0	1	1	0	0	0	0	2		https://www.osti.gov/servlets/purl/1427731	https://lib.dr.iastate.edu/ameslab_manuscripts/126/
298	WOS:000424316400007	Bedjanian, Y	Kinetics and Products of the Reaction of OH Radicals with CINO from 220 to 940 K	JOURNAL OF PHYSICAL CHEMISTRY A	122	4	916	922	OA	-0.614827	0.600424	0	0	0	0	0	1	0	0	0	0	1			https://hal.archives-ouvertes.fr/hal-02117979/file/manuscript_revised.pdf					Accepted or author’s version
299	WOS:000424321300003	Sartorio, F; Vercelli, S; Bravini, E; Zanetta, A; Bargeri, S; Pisano, F; Ferriero, G	Assessment of dexterity and diagnostic accuracy of the Functional Dexterity Test in patients with carpal tunnel syndrome	MEDICINA DEL LAVORO	109	1	31	39	OA	-0.365652	-0.263142	0	0	0	0	0	0	0	1	0	0	1					https://www.researchgate.net/publication/323237182_Assessment_of_dexterity_and_diagnostic_accuracy_of_the_Functional_Dexterity_Test_in_patients_with_carpal_tunnel_syndrome			Publisher’s version
300	WOS:000424357100051	Schops, V; Lenyk, B; Huhn, T; Boneberg, J; Scheer, E; Offenhausser, A; Mayer, D	Facile, non-destructive characterization of 2d photonic crystals using UV-vis-spectroscopy	PHYSICAL CHEMISTRY CHEMICAL PHYSICS	20	6	4340	4346	OA	0.556379	0.524605	0	0	0	0	0	1	0	0	0	1	2			http://kops.uni-konstanz.de/handle/123456789/41547				https://www.semanticscholar.org/paper/Facile%2C-non-destructive-characterization-of-2d-Sch%C3%B6ps-Lenyk/4b793c5f736d914186f81714e63c464e5822c954
301	WOS:000424360800001	Aghababa, MP	Adaptive control of complex systems with unknown dynamics and input constraint: Applied to a chaotic elastic beam	INTERNATIONAL JOURNAL OF ADAPTIVE CONTROL AND SIGNAL PROCESSING	32	2	213	228	Closed	-1.24944	-0.464945	0	0	0	0	0	0	0	0	0	0	0
302	WOS:000424360800005	Eras-Herrera, WY; Mesquita, AR; Teixeira, BOS	Multiple-model multiple-hypothesis filter with Gaussian mixture reduction	INTERNATIONAL JOURNAL OF ADAPTIVE CONTROL AND SIGNAL PROCESSING	32	2	286	300	Closed	-1.24944	-0.464945	0	0	0	0	0	0	0	0	0	0	0
303	WOS:000424373400001	Burrello, C; Garavaglia, F; Cribiu, FM; Ercoli, G; Bosari, S; Caprioli, F; Facciotti, F	Short-term Oral Antibiotics Treatment Promotes Inflammatory Activation of Colonic invariant Natural killer T and Converntional CD4(+) t Cells	FRONTIERS IN MEDICINE	5				OA	2.66639	0.0669246	1	0	0	0	1	1	0	0	0	1	4	https://www.frontiersin.org/articles/10.3389/fmed.2018.00021 ;	https://www.ncbi.nlm.nih.gov/pmc/articles/PMC5808298/ ; https://europepmc.org/articles/pmc5808298	https://air.unimi.it/handle/2434/554982				https://pdfs.semanticscholar.org/6ded/f289e78402996aeaa45305d6683dae072c85.pdf
304	WOS:000424385800001	Lu, H; Fan, W; Zhang, YQ; Ling, H; Wang, SJ; Alghannam, E; Duan, M	Cross-coupled fuzzy logic sliding mode control of dual-driving feed system	ADVANCES IN MECHANICAL ENGINEERING	10	2			OA	0.786361	-1.12988	1	0	0	0	0	0	0	1	0	0	2	https://journals.sagepub.com/doi/abs/10.1177/1687814018755518 ;				https://www.researchgate.net/publication/322956818_Cross-coupled_fuzzy_logic_sliding_mode_control_of_dual-driving_feed_system
305	WOS:000424388800012	Jin, Y; Han, MK; Kim, SJ	Na-Doping Effects on Thermoelectric Properties of Cu2-xSe Nanoplates	APPLIED SCIENCES-BASEL	8	1			OA	1.07378	-1.4075	1	0	0	0	0	0	0	0	0	1	2	https://www.mdpi.com/2076-3417/8/1/12 ;						https://pdfs.semanticscholar.org/4155/4192cd7077f1c02a37ee50fe17ba3128bb30.pdf
306	WOS:000424468300005	Sim, KW; Koo, CD; Koo, TTR; Lee, HS	An analysis on perceived crowding level reported by domestic visitors of South Korean National Parks: a multilevel ordered logit approach	ASIA PACIFIC JOURNAL OF TOURISM RESEARCH	23	3	281	296	Closed	-1.24944	-0.464945	0	0	0	0	0	0	0	0	0	0	0
307	WOS:000424470400003	Chanzy, Q; Keane, AJ	Analysis and experimental validation of morphing UAV wings	AERONAUTICAL JOURNAL	122	1249	390	408	OA	0.108549	2.24974	0	0	0	1	0	1	0	1	0	0	3	https://www.cambridge.org/core/journals/aeronautical-journal/article/analysis-and-experimental-validation-of-morphing-uav-wings/0C989A22FE38CA453E9D416F08D3F891/core-reader		https://eprints.soton.ac.uk/415624/		https://www.researchgate.net/profile/Quentin_Chanzy/publication/321125594_Analysis_and_experimental_validation_of_morphing_UAV_wings/links/5a6edcdb458515d40758954e/Analysis-and-experimental-validation-of-morphing-UAV-wings.pdf
308	WOS:000424495000019	Ali, F; Kim, WG; Li, J; Cobanoglu, C	A comparative study of covariance and partial least squares based structural equation modelling in hospitality and tourism research	INTERNATIONAL JOURNAL OF CONTEMPORARY HOSPITALITY MANAGEMENT	30	1	416	435	Closed	-1.24944	-0.464945	0	0	0	0	0	0	0	0	0	0	0
309	WOS:000424630100006	Bastian, B; Hohenegger, S; Iqbal, A; Rey, SJ	Triality in little string theories	PHYSICAL REVIEW D	97	4			OA	1.74436	-0.720823	1	0	0	0	1	0	0	1	0	0	3	https://s3.cern.ch/inspire-prod-files-9/9855b6129c6df2cde6250fe64605551e ; https://repo.scoap3.org/records/23637 ; https://journals.aps.org/prd/abstract/10.1103/PhysRevD.97.046004 ;	https://arxiv.org/abs/1711.07921			https://www.researchgate.net/profile/Soo-Jong_Rey/publication/321194661_Triality_of_Little_String_Theories/links/5a560c3345851547b1be5499/Triality-of-Little-String-Theories.pdf
310	WOS:000424644800013	Wang, XX; Wei, KW; Kang, JH; Shen, SL; Budiman, RA; Ou, XM; Zhou, FB; Ling, YH	Experimental and numerical studies of a bifunctional proton conducting anode of ceria-based SOFCs free from internal shorting and carbon deposition	ELECTROCHIMICA ACTA	264		109	118	Closed	-1.24944	-0.464945	0	0	0	0	0	0	0	0	0	0	0
311	WOS:000424647800006	Li, CC; Lu, JN; Ding, GJ	Toward a unified interpretation of quark and lepton mixing from flavor and CP symmetries	JOURNAL OF HIGH ENERGY PHYSICS		2			OA	3.09497	-1.16788	1	0	0	0	1	0	0	1	1	0	4	https://link.springer.com/article/10.1007/JHEP02(2018)038 ;	https://arxiv.org/abs/1706.04576			https://www.researchgate.net/publication/317592762_Toward_a_unified_interpretation_of_quark_and_lepton_mixing_from_flavor_and_CP_symmetries	http://search.proquest.com/openview/8c6b18a01c9093ce1f7d25e502d3faad/1?pq-origsite=gscholar&cbl=2034718
312	WOS:000424649000006	Merkin, J	The effects of wall transpiration on the unsteady free convection boundary-layer flow near a stagnation point in a heat generating porous medium	MECCANICA	53	4-5	759	772	OA	1.35837	1.75993	0	1	0	0	0	0	0	1	1	0	3	https://link.springer.com/article/10.1007/s11012-017-0754-6				https://www.researchgate.net/publication/319890826_The_effects_of_wall_transpiration_on_the_unsteady_free_convection_boundary-layer_flow_near_a_stagnation_point_in_a_heat_generating_porous_medium	https://www.springerprofessional.de/meccanica-4-5-2018/15447686
313	WOS:000424686200010	Meyer, DW	Density estimation with distribution element trees	STATISTICS AND COMPUTING	28	3	609	632	OA	-0.291447	-0.0558869	0	0	0	0	1	0	0	0	0	0	1		https://arxiv.org/abs/1610.00345						Accepted or author’s version
314	WOS:000424700300001	Ledford, JR; King, S; Harbin, ER; Zimmerman, KN	Antecedent Social Skills Interventions for Individuals With ASD: What Works, for Whom, and Under What Conditions?	FOCUS ON AUTISM AND OTHER DEVELOPMENTAL DISABILITIES	33	1	3	13	OA	2.91556	-0.796641	1	0	0	0	1	0	0	1	0	1	4	https://journals.sagepub.com/doi/abs/10.1177/1088357616634024 ;	https://eric.ed.gov/?id=EJ1168997			https://www.researchgate.net/publication/298213931_Antecedent_Social_Skills_Interventions_for_Individuals_With_ASD_What_Works_for_Whom_and_Under_What_Conditions		https://www.semanticscholar.org/paper/Antecedent-Social-Skills-Interventions-for-With-for-Ledford-King/f806c58f89c6fb21cd24260ddf90fad3b9741a8d
315	WOS:000424711600003	Nomoto, M; Iwaki, H; Kondo, H; Sakurai, M	Efficacy and safety of rotigotine in elderly patients with Parkinson's disease in comparison with the non-elderly: a post hoc analysis of randomized, double-blind, placebo-controlled trials	JOURNAL OF NEUROLOGY	265	2	253	265	OA	0.96575	2.61604	0	1	0	0	1	0	0	1	0	0	3	https://link.springer.com/article/10.1007/s00415-017-8671-0	https://europepmc.org/articles/pmc5808069 ; https://www.ncbi.nlm.nih.gov/pmc/articles/PMC5808069/			https://www.researchgate.net/publication/321196821_Efficacy_and_safety_of_rotigotine_in_elderly_patients_with_Parkinson%27s_disease_in_comparison_with_the_non-elderly_a_post_hoc_analysis_of_randomized_double-blind_placebo-controlled_trials
316	WOS:000424713200021	Henriksen, CB; Reboleira, ASPS; Scharff, N; Enghoff, H	First record of a Basidiobolus/Amphoromorpha fungus from a spider	AFRICAN JOURNAL OF ECOLOGY	56	1	153	156	Closed	-1.24944	-0.464945	0	0	0	0	0	0	0	0	0	0	0
317	WOS:000424723200022	Wang, HQ; Wang, X; Lynette, KB; Cao, MH	Performance analysis of MIMO wireless optical communication system with Q-ary PPM over correlated log-normal fading channel	OPTICS AND LASER TECHNOLOGY	102		153	159	Closed	-1.24944	-0.464945	0	0	0	0	0	0	0	0	0	0	0
318	WOS:000424723200039	Zhou, Y; Hu, XY; Gao, W; Song, HF; Chu, SS; Yang, H; Gong, QH	Photoluminescence enhancement of monolayer tungsten disulfide in complicated plasmonic microstructures	OPTICS AND LASER TECHNOLOGY	102		268	273	OA	-1.40986	0.982573	0	0	0	1	0	0	0	0	0	0	1	https://www.sciencedirect.com/science/article/pii/S0030399217308435 (View Open Manuscript)
319	WOS:000424724400006	Bittencourt-Oliveira, F; Teixeira, P; Alencar, A; Menezes, R; Correa, C; Neves, L; Almeida, F; Daipert-Garcia, D; Machado-Silva, JR; Rodrigues-Silva, R	First parasitological, histopathological and molecular characterization of Echinococcus vogeli Rausch and Bernstein, 1972 from Cuniculus paca Linnaeus, 1766 in the Cerrado biome (Mato Grosso do Sul, Brazil)	VETERINARY PARASITOLOGY	250		35	39	OA	-0.365652	-0.263142	0	0	0	0	0	0	0	1	0	0	1					https://www.researchgate.net/profile/Fernanda_Bittencour-Oliveira/publication/321628587_First_parasitological_histopathological_and_molecular_characterization_of_Echinococcus_vogeli_Rausch_and_Bernstein_1972_from_Cuniculus_paca_Linnaeus_1766_in_the_Cerrado_biome_Mato_Grosso_do_Sul_Brazil/links/5b509bd1aca27217ffa6324f/First-parasitological-histopathological-and-molecular-characterization-of-Echin…			Others
320	WOS:000424728800085	Ma, S; Qiao, WY; Cheng, T; Zhang, B; Yao, JX; Alsaedi, A; Hayat, T; Ding, Y; Tan, ZA; Dai, SY	Optical-Electrical-Chemical Engineering of PEDOT:PSS by Incorporation of Hydrophobic Nafion for Efficient and Stable Perovskite Solar Cells	ACS APPLIED MATERIALS & INTERFACES	10	4	3902	3911	Closed	-1.24944	-0.464945	0	0	0	0	0	0	0	0	0	0	0
321	WOS:000424730800069	Maji, RC; Mishra, S; Bhandari, A; Singh, R; Olmstead, MM; Patra, AK	A Copper(II) Nitrite That Exhibits Change of Nitrite Binding Mode and Formation of Copper(II) Nitrosyl Prior to Nitric Oxide Evolution	INORGANIC CHEMISTRY	57	3	1550	1561	OA	-0.365652	-0.263142	0	0	0	0	0	0	0	1	0	0	1					https://www.researchgate.net/profile/Apurba_Patra/publication/322643644_A_CopperII_Nitrite_That_Exhibits_Change_of_Nitrite_Binding_Mode_and_Formation_of_CopperII_Nitrosyl_Prior_to_Nitric_Oxide_Evolution/links/5b76aa39458515975c8ceafe/A-CopperII-Nitrite-That-Exhibits-Change-of-Nitrite-Binding-Mode-and-Formation-of-CopperII-Nitrosyl-Prior-to-Nitric-Oxide-Evolution.pdf			Publisher’s version
322	WOS:000424748800017	Zhou, PF; Hou, AJ; Wang, Y	Total Synthesis of Cudratricusxanthone B	CHINESE JOURNAL OF ORGANIC CHEMISTRY	38	1	156	161	OA	-0.0974283	-1.33168	1	0	0	0	0	0	0	0	0	0	1	http://sioc-journal.cn/Jwk_yjhx/EN/10.6023/cjoc201708060 ;
323	WOS:000424760200023	Vergara, VM; Weiland, BJ; Hutchison, KE; Calhoun, VD	The Impact of Combinations of Alcohol, Nicotine, and Cannabis on Dynamic Brain Connectivity	NEUROPSYCHOPHARMACOLOGY	43	4	877	890	OA	-0.532779	1.51486	0	0	1	0	1	0	0	0	0	0	2	https://www.nature.com/articles/npp2017280	https://www.ncbi.nlm.nih.gov/pmc/articles/PMC5809800/ ; https://par.nsf.gov/servlets/purl/10073910
324	WOS:000424765000001	Zhang, ZC	Combined treatment of hydroxypropyl guar gum in oilfield fracturing wastewater by coagulation and the UV/H2O2/ferrioxalate complexes process	WATER SCIENCE AND TECHNOLOGY	77	3	565	575	OA	-0.0782352	-0.540763	0	0	0	0	0	0	0	0	0	1	1							https://pdfs.semanticscholar.org/cfd0/8d1b5c4289511912e38ef18648ae72cffb54.pdf
325	WOS:000424767800001	Dong, JL; Ning, WJ; Mans, DJ; Mans, JD	A binary matrix for the rapid detection and characterization of small-molecule cardiovascular drugs by MALDI-MS and MS/MS	ANALYTICAL METHODS	10	6	572	578	OA	1.76355	0.0700968	0	0	0	0	1	0	0	1	0	1	3		https://europepmc.org/articles/pmc6178826 ; https://www.ncbi.nlm.nih.gov/pmc/articles/PMC6178826/			https://www.researchgate.net/publication/322856773_A_binary_matrix_for_the_rapid_detection_and_characterization_of_small-molecule_cardiovascular_drugs_by_MALDI-MS_and_MSMS		https://www.semanticscholar.org/paper/A-binary-matrix-for-the-rapid-detection-and-of-by-Dong-Ning/ed0904decafbd07fe5360fb087a2d1194a91acde
326	WOS:000424786900015	De Magistris, P; Tatarek-Nossol, M; Dewor, M; Antonin, W	A self-inhibitory interaction within Nup155 and membrane binding are required for nuclear pore complex formation	JOURNAL OF CELL SCIENCE	131	1			OA	-1.49077	1.10581	0	0	1	0	0	0	0	0	0	0	1	https://jcs.biologists.org/content/joces/131/1/jcs208538.full.pdf
327	WOS:000424787200008	He, Y; Zhong, CP	Strongly convex weakly complex Berwald metrics and real Landsberg metrics	SCIENCE CHINA-MATHEMATICS	61	3	535	544	OA	-0.0974283	-1.33168	1	0	0	0	0	0	0	0	0	0	1	http://engine.scichina.com/publisher/scp/journal/SCM/doi/10.1007/s11425-016-0299-1?slug=full%20text ;
328	WOS:000424791100001	Wang, ZH; Xue, HP; Zhao, DL	Microstructure Evolution and Surface Cracking Behavior of Superheavy Forgings during Hot Forging	ADVANCES IN MATERIALS SCIENCE AND ENGINEERING					OA	3.30818	-1.65276	1	0	0	0	0	0	0	1	1	1	4	https://www.hindawi.com/journals/amse/2018/4780638/abs/ ;				https://www.researchgate.net/publication/322830842_Microstructure_Evolution_and_Surface_Cracking_Behavior_of_Superheavy_Forgings_during_Hot_Forging	http://search.proquest.com/openview/b5b9aa6ce2f6cb48c987667876447bcf/1?pq-origsite=gscholar&cbl=237351	https://www.semanticscholar.org/paper/Microstructure-Evolution-and-Surface-Cracking-of-Wang-Xue/e40b36894a04fd4d8c11d44d04879b3b28a1602d
329	WOS:000424796500009	Nedaie, A; Najafi, AA	Support vector machine with Dirichlet feature mapping	NEURAL NETWORKS	98		87	101	Closed	-1.24944	-0.464945	0	0	0	0	0	0	0	0	0	0	0
330	WOS:000424814300021	Khan, AR; Kroenke, CD; Wiborg, O; Chuhutin, A; Nyengaard, JR; Hansen, B; Jespersen, SN	Differential microstructural alterations in rat cerebral cortex in a model of chronic mild stress depression	PLOS ONE	13	2			OA	4.26618	-1.2437	1	0	0	0	1	0	0	1	1	1	5	https://journals.plos.org/plosone/article?id=10.1371/journal.pone.0192329 ;	https://www.ncbi.nlm.nih.gov/pmc/articles/PMC5809082/ ; https://europepmc.org/articles/pmc5809082			https://www.researchgate.net/publication/323138268_Differential_microstructural_alterations_in_rat_cerebral_cortex_in_a_model_of_chronic_mild_stress_depression	http://search.proquest.com/openview/03afbdc7b70f50b6eec556d386f56d80/1?pq-origsite=gscholar&cbl=1436336	https://pdfs.semanticscholar.org/bfbc/32e3d7817135fb084fbf76f6d37525c10314.pdf?_ga=2.258333258.1794326034.1596850792-844905564.1579316102
331	WOS:000424840100006	Caravaggio, F; Iwata, Y; Plitman, E; Chavez, S; Borlido, C; Chung, JK; Kim, J; Agarwal, M; Gerretsen, P; Remington, G; Hahn, M; Graff-Guerrero, A	Reduced insulin sensitivity may be related to less striatal glutamate: An H-1-MRS study in healthy non-obese humans	EUROPEAN NEUROPSYCHOPHARMACOLOGY	28	2	285	296	Closed	-1.24944	-0.464945	0	0	0	0	0	0	0	0	0	0	0
332	WOS:000424855100008	Hohl, L; Kraume, M	The formation of complex droplets in liquid three phase systems and their effect on dispersion and phase separation	CHEMICAL ENGINEERING RESEARCH & DESIGN	129		89	101	OA	0.101172	-0.912003	0	0	0	0	0	0	0	0	1	0	1						http://search.ebscohost.com/login.aspx?direct=true&profile=ehost&scope=site&authtype=crawler&jrnl=02638762&AN=127032532&h=1OMuxBUZp8QVExDfP%2BOpsv763tYaFtLBS%2B%2BdzruTyEn5eFIqwd5mAGaODU2L0VQZXZbRjpaz%2FoKqJYBE5WPkXg%3D%3D&crl=c
333	WOS:000424858400012	Wylie, MJ; Setiawan, AN; Irvine, GW; Symonds, JE; Elizur, A; Lokman, PM	Effects of neuropeptides and sex steroids on the pituitary-gonadal axis of pre-pubertal F1 wreckfish (hapuku) Polyprion oxygeneios in vivo: Evidence of inhibitory effects of androgens	GENERAL AND COMPARATIVE ENDOCRINOLOGY	257		113	121	OA	0.268963	0.802226	0	0	0	0	0	1	0	1	0	0	2			https://research.usc.edu.au/vital/access/manager/Repository/usc:23302		https://www.researchgate.net/profile/Alvin_Setiawan/publication/319148445_Effects_of_neuropeptides_and_sex_steroids_on_the_pituitary-gonadal_axis_of_pre-pubertal_F1_wreckfish_hapuku_Polyprion_oxygeneios_in_vivo_Evidence_of_inhibitory_effects_of_androgens/links/599c9b04aca272dff12bca31/Effects-of-neuropeptides-and-sex-steroids-on-the-pituitary-gonadal-axis-of-pre-pubertal-F1-wreckfish-hapuku-Polyp…
334	WOS:000424873400006	Gnasso, A; Cacia, M; Cortese, C; Succurro, E; Andreozzi, F; Carallo, C; Irace, C	No effect on the short-term of a decrease in blood viscosity on insulin resistance	CLINICAL HEMORHEOLOGY AND MICROCIRCULATION	68	1	45	50	Closed	-1.24944	-0.464945	0	0	0	0	0	0	0	0	0	0	0
335	WOS:000424877100013	Weilan, L; Lee, JJ; Lee, SY; Park, S; Ten, LN; Jung, HY	Spirosoma humi sp nov., Isolated from Soil in South Korea	CURRENT MICROBIOLOGY	75	3	328	335	Closed	-1.24944	-0.464945	0	0	0	0	0	0	0	0	0	0	0
336	WOS:000424878600034	Mahmoud, SAA; Atoum, MF; Al-Hourani, HM; Bateineh, S; Abderrahman, S; Alzoughool, F	VITAMIN D DEFICIENCY AND RS731236(TAQ1) VITAMIN D RECEPTOR GENE POLYMORPHISM AS POSSIBLE RISK FACTORS FOR RHEUMATOID ARTHRITIS AND OSTEOARTHRITIS	ACTA MEDICA MEDITERRANEA	34	1	209	213	OA	0.948363	0.414852	1	0	0	0	0	0	1	1	0	0	3	http://www.actamedicamediterranea.com/archive/2018/medica-1/vitamin-d-deficiency-and-rs731236taq1-vitamin-d-receptor-gene-polymorphism-as-possible-risk-factors-for-rheumatoid-arthritis-and-osteoarthritis ;			https://eis.hu.edu.jo/deanshipfiles/pub11212102119.pdf ; https://eis.hu.edu.jo/deanshipfiles/pub10308102250.pdf	https://www.researchgate.net/profile/Sameer_Al_Haj_Mahmoud/publication/322317743_VITAMIN_D_DEFICIENCY_AND_RS731236TAQ1_VITAMIN_D_RECEPTOR_GENE_POLYMORPHISM_AS_POSSIBLE_RISK_FACTORS_FOR_RHEUMATOID_ARTHRITIS_AND_OSTEOARTHRITIS/links/5a55aae6a6fdcc30f86c0a99/VITAMIN-D-DEFICIENCY-AND-RS731236TAQ1-VITAMIN-D-RECEPTOR-GENE-POLYMORPHISM-AS-POSSIBLE-RISK-FACTORS-FOR-RHEUMATOID-ARTHRITIS-AND-OSTEOARTHRITIS…
337	WOS:000424882600009	Squires, A; Oshinski, JN; Boulis, NM; Tse, ZTH	SpinoBot: An MRI-Guided Needle Positioning System for Spinal Cellular Therapeutics	ANNALS OF BIOMEDICAL ENGINEERING	46	3	475	487	OA	-0.291447	-0.0558869	0	0	0	0	1	0	0	0	0	0	1		https://europepmc.org/abstract/med/29150766						Accepted or author’s version
338	WOS:000424884300106	Zhou, R; Lin, XP; Xue, DY; Zong, FY; Zhang, JM; Duan, XC; Li, QH; Wang, TH	Enhanced H-2 gas sensing properties by Pd-loaded urchin-like W18O49 hierarchical nanostructures	SENSORS AND ACTUATORS B-CHEMICAL	260		900	907	Closed	-1.24944	-0.464945	0	0	0	0	0	0	0	0	0	0	0
339	WOS:000424884600059	Chandrasekar, T; Ahmad, AE; Fadaak, K; Jhaveri, K; Bhatt, JR; Jewett, MAS; Finelli, A	Natural History of Complex Renal Cysts: Clinical Evidence Supporting Active Surveillance	JOURNAL OF UROLOGY	199	3	633	639	Closed	-1.24944	-0.464945	0	0	0	0	0	0	0	0	0	0	0
340	WOS:000424889300005	Takeda, T; Hamada, M	Beyond similarity assessment: selecting the optimal model for sequence alignment via the Factorized Asymptotic Bayesian algorithm	BIOINFORMATICS	34	4	576	584	OA	0.96575	2.61604	0	1	0	0	1	0	0	1	0	0	3	https://academic.oup.com/bioinformatics/article-abstract/34/4/576/4470357	https://europepmc.org/articles/pmc5860613 ; https://www.ncbi.nlm.nih.gov/pmc/articles/PMC5860613/ ; https://arxiv.org/abs/1705.06911			https://www.researchgate.net/publication/317040379_Beyond_similarity_assessment_Selecting_the_optimal_model_for_sequence_alignment_via_the_Factorized_Asymptotic_Bayesian_algorithm
341	WOS:000424893500020	Makino, T; Rubin, CJ; Carneiro, M; Axelsson, E; Andersson, L; Webster, MT	Elevated Proportions of Deleterious Genetic Variation in Domestic Animals and Plants	GENOME BIOLOGY AND EVOLUTION	10	1	276	290	OA	3.55018	0.268727	1	0	0	0	1	1	0	1	0	1	5	https://academic.oup.com/gbe/article-abstract/10/1/276/4794728 ;	https://www.ncbi.nlm.nih.gov/pmc/articles/PMC5786255/ ; https://europepmc.org/articles/pmc5786255	http://www.diva-portal.org/smash/record.jsf?pid=diva2:1175751		https://www.researchgate.net/publication/322475393_Elevated_Proportions_of_Deleterious_Genetic_Variation_in_Domestic_Animals_and_Plants		https://pdfs.semanticscholar.org/3ed3/dab4a4ffb7053877002fb620d19cc05214e5.pdf
342	WOS:000424897400009	Vitoriano, RP; Botti, LCL	Using Cross Entropy Optimization to Model Active Galactic Nuclei Light Curves from VLBA MOJAVE Images	ASTROPHYSICAL JOURNAL	854	1			OA	-1.32877	2.65054	0	0	1	0	0	0	1	0	0	0	2	https://iopscience.iop.org/article/10.3847/1538-4357/aaa4f8/meta			http://mtc-m21b.sid.inpe.br/col/sid.inpe.br/mtc-m21b/2018/03.02.16.08/doc/vitoriano_using.pdf
343	WOS:000424914000024	Zhao, JJ; Fan, DS; Zhang, Y; Feng, JN	Identification and Characterisation of Putative Glutathione S-Transferase Genes from Daktulosphaira vitifoliae (Hemiptera: Phylloxeridae)	ENVIRONMENTAL ENTOMOLOGY	47	1	196	203	Closed	-1.24944	-0.464945	0	0	0	0	0	0	0	0	0	0	0
344	WOS:000424927700090	Sponton, OE; Perez, AA; Ramel, JV; Santiago, LG	Protein nanovehicles produced from egg white. Part 2: Effect of protein concentration and spray drying on particle size and linoleic acid binding capacity	FOOD HYDROCOLLOIDS	77		863	869	Closed	-1.24944	-0.464945	0	0	0	0	0	0	0	0	0	0	0
345	WOS:000424938300005	An, Y; Gao, Y; Tong, SZ; Lu, XG; Wang, XH; Wang, GD; Liu, XH; Zhang, DJ	Variations in vegetative characteristics of Deyeuxia angustifolia wetlands following natural restoration in the Sanjiang Plain, China	ECOLOGICAL ENGINEERING	112		34	40	Closed	-1.24944	-0.464945	0	0	0	0	0	0	0	0	0	0	0
346	WOS:000424942800009	Posada, JGD; Moayedi, Y; Alhussein, M; Bunce, PE; Yau, TM; Ross, HJ	Early pneumopericardium after heart transplantation	TRANSPLANT INFECTIOUS DISEASE	20	1			Closed	-1.24944	-0.464945	0	0	0	0	0	0	0	0	0	0	0
347	WOS:000424958700002	van Ditmarsch, H; French, T; Velazquez-Quesada, FR; Wang, YN	Implicit, explicit and speculative knowledge	ARTIFICIAL INTELLIGENCE	256		35	67	OA	-0.365652	-0.263142	0	0	0	0	0	0	0	1	0	0	1					https://www.researchgate.net/profile/Fernando_Velazquez-Quesada2/publication/321464979_Implicit_explicit_and_speculative_knowledge/links/5a9a841f45851586a2aa6a30/Implicit-explicit-and-speculative-knowledge.pdf			Publisher’s version
348	WOS:000424960200006	Lane, A	The role of filtration in orange juice production	FILTRATION & SEPARATION	55	1	26	27	Closed	-1.24944	-0.464945	0	0	0	0	0	0	0	0	0	0	0
349	WOS:000424960500053	Wang, ZQ; Liu, XN	Adhesion of large-deformation elastic spherical contact	TRIBOLOGY INTERNATIONAL	119		559	566	Closed	-1.24944	-0.464945	0	0	0	0	0	0	0	0	0	0	0
350	WOS:000424962700016	Zhang, XM	A noninvasive surface wave technique for measuring finger's skin stiffness	JOURNAL OF BIOMECHANICS	68		115	119	Closed	-1.24944	-0.464945	0	0	0	0	0	0	0	0	0	0	0
351	WOS:000424963100016	Romanskii, IA	Study of gas-phase reactions within the modified Marcus model. I. CH4 + CH3 -> CH3 + CH4	COMPUTATIONAL AND THEORETICAL CHEMISTRY	1125		142	151	Closed	-1.24944	-0.464945	0	0	0	0	0	0	0	0	0	0	0
352	WOS:000424963700080	Xu, LQ; Liao, YB; Li, NN; Li, YJ; Zhang, JY; Wang, YB; Hu, XF; Li, CM	Vancomycin-assisted green synthesis of reduced graphene oxide for antimicrobial applications	JOURNAL OF COLLOID AND INTERFACE SCIENCE	514		733	739	Closed	-1.24944	-0.464945	0	0	0	0	0	0	0	0	0	0	0
353	WOS:000424973300002	North, JH; Gore, J; Catchot, AL; Stewart, SD; Lorenz, GM; Musser, FR; Cook, DR; Kerns, DL; Dodds, DM	Value of Neonicotinoid Insecticide Seed Treatments in Mid-South Cotton (Gossypium hirsutum [Malvales: Malvaceae]) Production Systems	JOURNAL OF ECONOMIC ENTOMOLOGY	111	1	10	15	OA	-0.365652	-0.263142	0	0	0	0	0	0	0	1	0	0	1					https://www.researchgate.net/profile/John_North4/publication/322101186_Value_of_Neonicotinoid_Insecticide_Seed_Treatments_in_Mid-South_Cotton_Gossypium_hirsutum_Malvales_Malvaceae_Production_Systems/links/5aecb66ea6fdcc8508b7ecff/Value-of-Neonicotinoid-Insecticide-Seed-Treatments-in-Mid-South-Cotton-Gossypium-hirsutum-Malvales-Malvaceae-Production-Systems.pdf ; https://www.researchgate.net/public…			Publisher’s version
354	WOS:000424985800062	Klosowski, MM; Carzaniga, R; Shefelbine, SJ; Porter, AE; McComb, DW	Nanoanalytical electron microscopy of events predisposing to mineralisation of turkey tendon	SCIENTIFIC REPORTS	8				OA	3.72958	-0.102513	1	0	0	0	1	1	0	1	1	0	5	https://www.nature.com/articles/s41598-018-20072-2 ;	https://www.ncbi.nlm.nih.gov/pmc/articles/PMC5813010/ ; https://europepmc.org/articles/pmc5813010	https://spiral.imperial.ac.uk/bitstream/10044/1/55946/9/s41598-018-20072-2.pdf		https://www.researchgate.net/publication/323177277_Nanoanalytical_electron_microscopy_of_events_predisposing_to_mineralisation_of_Turkey_tendon	http://search.proquest.com/openview/8d7b64e181101bfbb303c8fdf72162c3/1?pq-origsite=gscholar&cbl=2041939
355	WOS:000424985800078	Kim, EJ; Grant, GR; Bowman, AS; Haider, N; Gudiseva, HV; Chavali, VRM	Complete Transcriptome Profiling of Normal and Age-Related Macular Degeneration Eye Tissues Reveals Dysregulation of Anti-Sense Transcription	SCIENTIFIC REPORTS	8				OA	4.26618	-1.2437	1	0	0	0	1	0	0	1	1	1	5	https://www.nature.com/articles/s41598-018-21104-7 ;	https://www.ncbi.nlm.nih.gov/pmc/articles/PMC5813239/ ; https://europepmc.org/articles/pmc5813239			https://www.researchgate.net/publication/323177415_Complete_Transcriptome_Profiling_of_Normal_and_Age-Related_Macular_Degeneration_Eye_Tissues_Reveals_Dysregulation_of_Anti-Sense_Transcription	http://search.proquest.com/openview/fc21c214635925332c24cd54526e0ea8/1?pq-origsite=gscholar&cbl=2041939	https://app.dimensions.ai/details/publication/pub.1100925218#readcube-epdf
356	WOS:000424996300030	Cui, YH; Yang, Y; Ni, ZY; Dong, YY; Cai, GH; Foncelle, A; Ma, SS; Sang, KN; Tang, SY; Li, YZ; Shen, Y; Berry, H; Wu, SX; Hu, HL	Astroglial Kir4.1 in the lateral habenula drives neuronal bursts in depression	NATURE	554	7692	323	+	OA	-0.614827	0.600424	0	0	0	0	0	1	0	0	0	0	1			https://hal.archives-ouvertes.fr/hal-01683191/file/Cuietal_Nature2018.pdf					Accepted or author’s version
357	WOS:000425012700006	Chen, BX; Xiao, YF; Li, JJ; Liu, HL; Chen, H; Jia, J; Chao, N; Gai, Y; Jiang, XN	Cloning and characterization of geranylgeranyl diphosphate synthetase from Pinus massoniana and its correlation with resin productivity	JOURNAL OF FORESTRY RESEARCH	29	2	311	320	Closed	-1.24944	-0.464945	0	0	0	0	0	0	0	0	0	0	0
358	WOS:000425025400007	Lefler, LL; Jones, S; Harris, B	Key Strategies for Physical Activity Interventions Among Older Women: Process Evaluation of a Clinical Trial	AMERICAN JOURNAL OF HEALTH PROMOTION	32	3	561	570	Closed	-1.24944	-0.464945	0	0	0	0	0	0	0	0	0	0	0
359	WOS:000425036000007	Cordeiro, HD; Melo, FTD; Giese, EG; dos Santos, JN	GONGYLONEMA PARASITES OF RODENTS: A KEY TO SPECIES AND NEW DATA ON GONGYLONEMA NEOPLASTICUM	JOURNAL OF PARASITOLOGY	104	1	51	59	OA	0.268963	0.802226	0	0	0	0	0	1	0	1	0	0	2			https://dl.uswr.ac.ir/bitstream/Hannan/69469/1/2018%20JournalofParasitology%20Volume%20104%20Issue%201%20February%20%284%29.pdf		https://www.researchgate.net/profile/Francisco_Vasconcelos_Melo/publication/321065276_Gongylonema_Parasites_of_Rodents_A_Key_to_Species_and_New_Data_on_Gongylonema_neoplasticum/links/5a987008a6fdccecff0d2d77/Gongylonema-Parasites-of-Rodents-A-Key-to-Species-and-New-Data-on-Gongylonema-neoplasticum.pdf
360	WOS:000425049800010	Singh, N; McNally, MJ; Darnall, RA	Does Diaphragmatic Electrical Activity in Preterm Infants Predict Extubation Success?	RESPIRATORY CARE	63	2	203	207	OA	-1.49077	1.10581	0	0	1	0	0	0	0	0	0	0	1	http://rc.rcjournal.com/content/respcare/63/2/203.full.pdf
361	WOS:000425051200031	Jin, Y; Peng, LQ; Zhao, AL	Hyperoxia induces the apoptosis of alveolar epithelial cells and changes of pulmonary surfactant proteins	EUROPEAN REVIEW FOR MEDICAL AND PHARMACOLOGICAL SCIENCES	22	2	492	497	OA	1.95757	-1.2057	1	0	0	0	0	0	0	1	0	1	3	https://www.europeanreview.org/wp/wp-content/uploads/492-497.pdf ;				https://docplayer.net/155983767-Hyperoxia-induces-the-apoptosis-of-alveolar-epithelial-cells-and-changes-of-pulmonary-surfactant-proteins.html		https://www.semanticscholar.org/paper/Hyperoxia-induces-the-apoptosis-of-alveolar-cells-Jin-Peng/3eb5c5b0fcef4e542ebc4af3666e3f87bc95cacd
362	WOS:000425056800001	Huang, YD; Zhang, L; Jolliffe, D; Sanchez, B; Stjernholm, G; Jelmert, O; Okvist, M; Sommerfelt, MA	Postvaccination C-Reactive Protein and C5/gp41(732-744) Antibody Level Fold-Changes Over Baseline Are Independent Predictors of Therapeutic HIV Vaccine Effect in a Phase 2 Clinical Study of Vacc-4x	AIDS RESEARCH AND HUMAN RETROVIRUSES	34	3	307	313	Closed	-1.24944	-0.464945	0	0	0	0	0	0	0	0	0	0	0
363	WOS:000425071300011	Cao, K; Ding, TY; Mao, DM; Zhu, GR; Fang, WC; Chen, CW; Wang, XW; Wang, LR	Transcriptome analysis reveals novel genes involved in anthocyanin biosynthesis in the flesh of peach	PLANT PHYSIOLOGY AND BIOCHEMISTRY	123		94	102	Closed	-1.24944	-0.464945	0	0	0	0	0	0	0	0	0	0	0
364	WOS:000425074600011	Vagnoni, E; Franca, A	Transition among different production systems in a Sardinian dairy sheep farm: Environmental implications	SMALL RUMINANT RESEARCH	159		62	68	Closed	-1.24944	-0.464945	0	0	0	0	0	0	0	0	0	0	0
365	WOS:000425075700028	Chhangani, S; Prasad, MJNV	Microstructure, texture and tensile behavior of pulsed electrodeposited Ni-Al composites produced using organic additive-free sulfamate bath loaded with Al nanoparticles	MATERIALS CHARACTERIZATION	136		247	256	Closed	-1.24944	-0.464945	0	0	0	0	0	0	0	0	0	0	0
366	WOS:000425082500041	Tian, Y; Sun, ZH; Wang, WQ; Shang, H; Wang, BQ; Deng, D; Ma, GX; Wu, HF; Zhu, NL; Xu, XD; Sun, GB; Sun, XB	Semisynthesis and Biological Evaluation of Oleanolic Acid 3-O--d-Glucuronopyranoside Derivatives for Protecting H9c2 Cardiomyoblasts against H2O2-Induced Injury	MOLECULES	23	1			OA	3.38239	-1.4455	1	0	0	0	1	0	0	0	1	1	4	https://www.mdpi.com/1420-3049/23/1/44 ;	https://www.ncbi.nlm.nih.gov/pmc/articles/PMC5943939/ ; https://europepmc.org/articles/pmc5943939				http://search.proquest.com/openview/f6ce90f7d76507261edd9a95d4767f00/1?pq-origsite=gscholar&cbl=2032355	https://pdfs.semanticscholar.org/5a73/10480bca6176f6c0ecfe2b200524b5e35e6f.pdf
367	WOS:000425084400006	Mihaljevic, JR; Hoye, BJ; Johnson, PTJ	Parasite metacommunities: Evaluating the roles of host community composition and environmental gradients in structuring symbiont communities within amphibians	JOURNAL OF ANIMAL ECOLOGY	87	2	354	368	OA	0.263838	4.12496	0	0	1	0	1	1	1	0	0	0	4	https://besjournals.onlinelibrary.wiley.com/doi/abs/10.1111/1365-2656.12735	https://europepmc.org/articles/pmc5807239	https://ro.uow.edu.au/smhpapers/5307/	http://johnsonlaboratory.com/sites/default/files/publications/Mihaljevic_et_al-2018-Journal_of_Animal_Ecology.pdf
368	WOS:000425106800052	Katoh, Y; Koyanagi, T; McDuffee, JL; Snead, LL; Yueh, K	Dimensional stability and anisotropy of SiC and SiC-based composites in transition swelling regime	JOURNAL OF NUCLEAR MATERIALS	499		471	479	OA	-0.451861	1.39163	0	0	0	1	1	0	0	0	0	0	2	https://www.sciencedirect.com/science/article/pii/S0022311517313727 (View Open Manuscript)	https://www.osti.gov/servlets/purl/1414701
369	WOS:000425120000012	Anderson, GB; Oleson, KW; Jones, B; Peng, RD	Classifying heatwaves: developing health-based models to predict high-mortality versus moderate United States heatwaves	CLIMATIC CHANGE	146	3-4	439	453	OA	-0.291447	-0.0558869	0	0	0	0	1	0	0	0	0	0	1		https://europepmc.org/articles/pmc5881918 ; https://www.ncbi.nlm.nih.gov/pmc/articles/PMC5881918/						Accepted or author’s version
370	WOS:000425129400046	Mazzoli, D; Giannotti, E; Manca, M; Longhi, M; Prati, P; Cosma, M; Ferraresi, G; Morelli, M; Zerbinati, P; Masiero, S; Merlo, A	Electromyographic activity of the vastus intermedius muscle in patients with stiff-knee gait after stroke. A retrospective observational study	GAIT & POSTURE	60		273	278	Closed	-1.24944	-0.464945	0	0	0	0	0	0	0	0	0	0	0
371	WOS:000425157100001	Zhan, J; Lin, TH; Libbey, JE; Sun, P; Ye, ZZ; Song, CY; Wallendorf, M; Gong, HH; Fujinami, RS; Song, SK	Diffusion Basis Spectrum and Diffusion Tensor Imaging Detect Hippocampal Inflammation and Dendritic Injury in a Virus-Induced Mouse Model of Epilepsy	FRONTIERS IN NEUROSCIENCE	12				OA	2.66639	0.0669246	1	0	0	0	1	1	0	0	0	1	4	https://www.frontiersin.org/articles/10.3389/fnins.2018.00077/full ;	https://www.ncbi.nlm.nih.gov/pmc/articles/PMC5818459/ ; https://europepmc.org/articles/pmc5818459	https://digitalcommons.wustl.edu/open_access_pubs/6579/				https://www.semanticscholar.org/paper/Diffusion-Basis-Spectrum-and-Diffusion-Tensor-and-a-Zhan-Lin/a8a4e218cb196717c58e8560a1e59fa446924c64 ; https://app.dimensions.ai/details/publication/pub.1101035453#readcube-epdf
372	WOS:000425159800011	Sugun, BS; Sandeep, DN	Integral weaving of orthogonal 3D "T' stiffeners based on pleat weaving concept	JOURNAL OF INDUSTRIAL TEXTILES	47	7	1626	1644	Closed	-1.24944	-0.464945	0	0	0	0	0	0	0	0	0	0	0
373	WOS:000425191300023	Vandeven, N; Lewis, CW; Makarov, V; Riaz, N; Paulson, KG; Hippe, D; Bestick, A; Doumani, R; Marx, T; Takagishi, S; Chan, TA; Choi, J; Nghiem, P	Merkel Cell Carcinoma Patients Presenting Without a Primary Lesion Have Elevated Markers of Immunity, Higher Tumor Mutation Burden, and Improved Survival	CLINICAL CANCER RESEARCH	24	4	963	971	OA	0.478013	2.88656	0	0	1	1	1	0	0	0	0	1	4	https://clincancerres.aacrjournals.org/content/24/4/963.full ; https://clincancerres.aacrjournals.org/content/early/2017/12/15/1078-0432.CCR-17-1678.full-text.pdf	https://www.ncbi.nlm.nih.gov/pmc/articles/PMC5815931/ ; https://europepmc.org/articles/pmc5815931					https://pdfs.semanticscholar.org/6324/b83631d0d953dfc49046f78296d022f4ec0f.pdf?_ga=2.179704231.2072352537.1580906953-768619275.1580218463
374	WOS:000425200700034	Xiang, YL; Cai, L; Guan, YW; Liu, WB; Han, YX; Liang, Y	Study on the configuration of bottom cycle in natural gas combined cycle power plants integrated with oxy-fuel combustion	APPLIED ENERGY	212		465	477	Closed	-1.24944	-0.464945	0	0	0	0	0	0	0	0	0	0	0
375	WOS:000425200700060	Noelle, DJ; Wang, M; Le, AV; Shi, Y; Qiao, Y	Internal resistance and polarization dynamics of lithium-ion batteries upon internal shorting	APPLIED ENERGY	212		796	808	OA	-1.08744	1.07979	0	0	0	0	0	0	1	0	0	0	1				http://mmrl.ucsd.edu/pdf/AE_LIBtheory.pdf
376	WOS:000425204200017	Korten, I; Liechti, M; Singer, F; Hafen, G; Rochat, I; Anagnostopoulou, P; Muller-Suter, D; Usemann, J; Moeller, A; Frey, U; Latzin, P; Casaulta, C	Lower exhaled nitric oxide in infants with Cystic Fibrosis compared to healthy controls	JOURNAL OF CYSTIC FIBROSIS	17	1	105	108	OA	-0.300574	2.10626	0	0	1	1	0	0	0	0	1	0	3	https://www.cysticfibrosisjournal.com/article/S1569-1993(17)30762-2/abstract ; https://www.sciencedirect.com/science/article/pii/S1569199317307622 (View Open Manuscript)					https://www.clinicalkey.jp/#!/content/playContent/1-s2.0-S1569199317307622?returnurl=null&referrer=null
377	WOS:000425204800008	Cohen, KL; Piacentino, ML; Warkentin, KM	The hatching process and mechanisms of adaptive hatching acceleration in hourglass treefrogs, Dendropsophus ebraccatus	COMPARATIVE BIOCHEMISTRY AND PHYSIOLOGY A-MOLECULAR & INTEGRATIVE PHYSIOLOGY	217		63	74	OA	-1.08744	1.07979	0	0	0	0	0	0	1	0	0	0	1				https://kristinalcohen.files.wordpress.com/2019/02/cohenetal2018cbp-a.pdf
378	WOS:000425205500021	Zhang, FB; Li, SY; Zhu, YJ; Zhang, CT; Li, YJ; Ma, HM; Pang, NN; An, MT; Wang, HY; Ding, JB	Immunization of mice with egG1Y162-1/2 provides protection against Echinococcus granulosus infection in BALB/c mice	MOLECULAR IMMUNOLOGY	94		183	189	Closed	-1.24944	-0.464945	0	0	0	0	0	0	0	0	0	0	0
379	WOS:000425206400004	Soldan, DM; Petrizzo, MR; Silva, IP	ALICANTINA, A NEW EOCENE PLANKTONIC FORAMINIFERAL GENUS FOR THE LOZANOI GROUP	JOURNAL OF FORAMINIFERAL RESEARCH	48	1	41	52	OA	-0.365652	-0.263142	0	0	0	0	0	0	0	1	0	0	1					https://www.researchgate.net/profile/Maria_Rose_Petrizzo/publication/326464423_Alicantina_A_New_Eocene_Planktonic_Foraminiferal_Genus_For_the_Lozanoi_Group/links/5bacea1da6fdccd3cb778321/Alicantina-A-New-Eocene-Planktonic-Foraminiferal-Genus-For-the-Lozanoi-Group.pdf			Publisher’s version
380	WOS:000425213400019	Lin, CH; Lo, PY	Simple technique for aiding thoracic CT scanning of cats without general anaesthesia	VETERINARY RECORD	182	7			Closed	-1.24944	-0.464945	0	0	0	0	0	0	0	0	0	0	0
381	WOS:000425219900002	Martina, P; Leguizamon, M; Prieto, CI; Sousa, SA; Montanaro, P; Draghi, WO; Stammler, M; Bettiol, M; de Carvalho, CCCR; Palau, J; Figoli, C; Alvarez, F; Benetti, S; Lejona, S; Vescina, C; Ferreras, J; Lasch, P; Lagares, A; Zorreguieta, A; Leitao, JH; Yantorno, OM; Bosch, A	Burkholderia puraquae sp nov., a novel species of the Burkholderia cepacia complex isolated from hospital settings and agricultural soils	INTERNATIONAL JOURNAL OF SYSTEMATIC AND EVOLUTIONARY MICROBIOLOGY	68	1	14	20	OA	1.07378	-1.4075	1	0	0	0	0	0	0	0	0	1	2	https://ijs.microbiologyresearch.org/content/journal/ijsem/10.1099/ijsem.0.002293 ;						https://pdfs.semanticscholar.org/3130/2cfca99365972b29438635192c9d7fc8caca.pdf?_ga=2.246023492.1589928194.1589532393-844905564.1579316102
382	WOS:000425255800004	Gomez, G; Kotsireas, I; Gkigkitzis, I; Haranas, I; Fullana, MJ	Space time geometry in the atomic hydrogenoid system. Approach to a dust relativistic model from causal quantum mechanics	REVISTA MEXICANA DE FISICA	64	1	18	29	OA	1.95757	-1.2057	1	0	0	0	0	0	0	1	0	1	3	https://rmf.smf.mx/ojs/rmf/article/view/97 ; http://www.scielo.org.mx/scielo.php?pid=S0035-001X2018000100018&script=sci_arttext ;				https://www.researchgate.net/publication/322919738_Space_time_geometry_in_the_atomic_hydrogenoid_system_Approach_to_a_dust_relativistic_model_from_causal_quantum_mechanics		https://www.semanticscholar.org/paper/Space-time-geometry-in-the-atomic-hydrogenoid-to-a-G%C3%B3mez-Kotsireas/abf4e7a41aace0e73566b971b92d21b41b5ab31c
383	WOS:000425272600007	Molani, F; Jalili, S; Schofield, J	Al-doped B-80 fullerene as a suitable candidate for H-2, CH4, and CO2 adsorption for clean energy applications	JOURNAL OF SAUDI CHEMICAL SOCIETY	22	1	49	57	OA	0.786361	-1.12988	1	0	0	0	0	0	0	1	0	0	2	https://www.sciencedirect.com/science/article/pii/S1319610317300820 ;				https://www.researchgate.net/publication/318326934_Al-doped_B_80_fullerene_as_a_suitable_candidate_for_H_2_CH_4_and_CO_2_adsorption_for_clean_energy_applications
384	WOS:000425284100001	Dehkhodaei, M; Sahihi, M; Rudbari, HA; Momenbeik, F	DNA and HSA interaction of Vanadium (IV), Copper (II), and Zinc (II) complexes derived from an asymmetric bidentate Schiff-base ligand: multi spectroscopic, viscosity measurements, molecular docking, and ONIOM studies	JOURNAL OF BIOLOGICAL INORGANIC CHEMISTRY	23	2	181	192	Closed	-1.24944	-0.464945	0	0	0	0	0	0	0	0	0	0	0
385	WOS:000425285300013	Zhou, F; Li, H; Gu, L; Liu, M; Xue, CX; Cao, B; Wang, C	Risk factors for nosocomial infection among hospitalised severe influenza A(H1N1)pdm09 patients	RESPIRATORY MEDICINE	134		86	91	OA	-0.606984	1.30761	0	0	1	0	0	0	0	1	0	0	2	https://www.resmedjournal.com/article/S0954-6111(17)30402-X/abstract				https://www.researchgate.net/publication/323016521_Risk_factors_for_nosocomial_infection_among_hospitalised_severe_influenza_AH1N1pdm09_patients
386	WOS:000425294600015	Sorvina, A; Bader, CA; Lock, MC; Brooks, DA; Morrison, JL; Plush, SE	Label-free imaging of healthy and infarcted fetal sheep hearts by two-photon microscopy	JOURNAL OF BIOPHOTONICS	11	1			OA	-0.365652	-0.263142	0	0	0	0	0	0	0	1	0	0	1					https://www.researchgate.net/profile/Doug_Brooks4/publication/316653318_Label-free_imaging_of_healthy_and_infarcted_fetal_sheep_hearts_by_two-photon_microscopy/links/5b31836f0f7e9b0df5cb8738/Label-free-imaging-of-healthy-and-infarcted-fetal-sheep-hearts-by-two-photon-microscopy.pdf			Publisher’s version
387	WOS:000425296400011	Ma, XY; Wen, HB; Zou, J; Jin, W; Hua, D; Gu, RB; Xu, P	An improved method for in vitro culture of glochidia in freshwater mussel Cristaria plicata (Mollusca, Bivalvia)	HYDROBIOLOGIA	810	1	133	144	OA	-0.365652	-0.263142	0	0	0	0	0	0	0	1	0	0	1					https://www.researchgate.net/profile/Dan_Hua3/publication/312075931_An_improved_method_for_in_vitro_culture_of_glochidia_in_freshwater_mussel_Cristaria_plicata_Mollusca_Bivalvia/links/5bfd40da92851c78dfae906d/An-improved-method-for-in-vitro-culture-of-glochidia-in-freshwater-mussel-Cristaria-plicata-Mollusca-Bivalvia.pdf			Publisher’s version
388	WOS:000425307000001	Chatzistavrou, X; Lefkelidou, A; Papadopoulou, L; Pavlidou, E; Paraskevopoulos, KM; Fenno, JC; Flannagan, S; Gonzalez-Cabezas, C; Kotsanos, N; Papagerakis, P	Bactericidal and Bioactive Dental Composites	FRONTIERS IN PHYSIOLOGY	9				OA	2.03177	-0.998444	1	0	0	0	1	0	0	0	0	1	3	https://www.frontiersin.org/articles/10.3389/fphys.2018.00103/full ;	https://europepmc.org/articles/pmc5820345 ; https://www.ncbi.nlm.nih.gov/pmc/articles/PMC5820345/					https://pdfs.semanticscholar.org/0ad8/cc1ed8c71d793f42ffa489da0f343339f99b.pdf?_ga=2.43060325.1369367039.1581683780-844905564.1579316102 ;
389	WOS:000425315300003	Pongpichaiudom, A; Songsermpong, S	Evaluation of microstructure and quality characteristics of microwave-dried instant noodles enriched with chicken meat, egg yolk, and seaweed	JOURNAL OF FOOD MEASUREMENT AND CHARACTERIZATION	12	1	22	34	Closed	-1.24944	-0.464945	0	0	0	0	0	0	0	0	0	0	0
390	WOS:000425315300039	Jafari, M; Koocheki, A; Milani, E	Physicochemical and sensory properties of extruded sorghum-wheat composite bread	JOURNAL OF FOOD MEASUREMENT AND CHARACTERIZATION	12	1	370	377	Closed	-1.24944	-0.464945	0	0	0	0	0	0	0	0	0	0	0
391	WOS:000425343900035	Pieters, BM; Theunissen, M; van Zundert, AA	Macintosh Blade Videolaryngoscopy Combined With Rigid Bonfils Intubation Endoscope Offers a Suitable Alternative for Patients With Difficult Airways	ANESTHESIA AND ANALGESIA	126	3	988	994	OA	-0.0974283	-1.33168	1	0	0	0	0	0	0	0	0	0	1	https://journals.lww.com/anesthesia-analgesia/FullText/2018/03000/Macintosh_Blade_Videolaryngoscopy_Combined_With.39.aspx ;
392	WOS:000425349600008	Hawkes, CV; Kiniry, JR	Legacies in Switchgrass Resistance to and Recovery from Drought Suggest That Good Years Can Sustain Plants Through Bad Years	BIOENERGY RESEARCH	11	1	86	94	OA	-1.08744	1.07979	0	0	0	0	0	0	1	0	0	0	1				https://www.ars.usda.gov/ARSUserFiles/30980500/LegaciesinSwitchgrassResistancetoandRecoveryfromDroughtSuggestthatGoodYearsCanSustainPlantsThroughBadYears.pdf
393	WOS:000425353400011	Schroeder, MK; Juul, KV; Mahler, B; Norgaard, JP; Rittig, S	Desmopressin use in pediatric nocturnal enuresis patients: is there a sex difference in prescription patterns?	EUROPEAN JOURNAL OF PEDIATRICS	177	3	389	394	Closed	-1.24944	-0.464945	0	0	0	0	0	0	0	0	0	0	0
394	WOS:000425365900017	Li, ZH; Ji, ZH; Gong, T; Cao, JJ; Zhao, YT; Xiao, LT; Jia, ST	Microwave spectroscopy measurement of ultracold ground state molecules produced via short-range photoassociation	OPTICS EXPRESS	26	3	2341	2348	OA	0.537186	-0.266314	1	0	0	0	0	1	0	0	0	0	2	https://www.osapublishing.org/abstract.cfm?uri=oe-26-3-2341 ;		http://laserspec.sxu.edu.cn/pub/lsl/docs/20180528181835566003.pdf
395	WOS:000425377900017	Li, YP; Venkataram, S; Agarwala, A; Dunn, B; Petrov, DA; Sherlock, G; Fisher, DS	Hidden Complexity of Yeast Adaptation under Simple Evolutionary Conditions	CURRENT BIOLOGY	28	4	515	+	OA	0.800429	2.98378	0	0	1	0	1	0	1	0	0	1	4	https://www.sciencedirect.com/science/article/pii/S0960982218300113 ; https://www.cell.com/current-biology/pdf/S0960-9822(18)30011-3.pdf ;	https://europepmc.org/articles/pmc5823527 ; https://www.ncbi.nlm.nih.gov/pmc/articles/PMC5823527/		http://web.stanford.edu/group/petrov/pdfs/0142.pdf ; https://web.stanford.edu/group/dsfisher/papers/yeast_conditions.pdf			https://app.dimensions.ai/details/publication/pub.1100918799#readcube-epdf
396	WOS:000425401600001	Marballi, KK; Gallitano, AL	Immediate Early Genes Anchor a Biological Pathway of Proteins Required for Memory Formation, Long-Term Depression and Risk for Schizophrenia	FRONTIERS IN BEHAVIORAL NEUROSCIENCE	12				OA	3.55018	0.268727	1	0	0	0	1	1	0	1	0	1	5	https://www.frontiersin.org/articles/10.3389/fnbeh.2018.00023/full ;	https://europepmc.org/articles/pmc5827560 ; https://www.ncbi.nlm.nih.gov/pmc/articles/PMC5827560/	https://repository.arizona.edu/handle/10150/627116		https://www.researchgate.net/publication/323264248_Immediate_Early_Genes_Anchor_a_Biological_Pathway_of_Proteins_Required_for_Memory_Formation_Long-Term_Depression_and_Risk_for_Schizophrenia		https://pdfs.semanticscholar.org/7a1a/755d69bdf82723733d258c7533f53b5e26c2.pdf
397	WOS:000425429400013	Palgan, K; Zbikowska-Gotz, M; Chrzaniecka, E; Bartuzi, Z	Venom immunotherapy and pregnancy	POSTEPY DERMATOLOGII I ALERGOLOGII	35	1	90	92	OA	4.26618	-1.2437	1	0	0	0	1	0	0	1	1	1	5	https://www.termedia.pl/Venom-immunotherapy-and-pregnancy,7,31640,0,1.html ;	https://www.ncbi.nlm.nih.gov/pmc/articles/PMC5872249/ ; https://europepmc.org/articles/pmc5872249			https://www.researchgate.net/publication/323632358_Venom_immunotherapy_and_pregnancy	http://search.proquest.com/openview/1ce829e786c0e45691b904b563b608b2/1?pq-origsite=gscholar&cbl=1286337	https://www.semanticscholar.org/paper/Venom-immunotherapy-and-pregnancy-Pa%C5%82gan-%C5%BBbikowska-G%C3%B6tz/e6140cc48cac1fea64ba5f10f627d8651df5a648
398	WOS:000425446200002	Kalb, B; Indik, JH; Ott, P; Martin, DR	MRI of Patients With Implanted Cardiac Devices	JOURNAL OF MAGNETIC RESONANCE IMAGING	47	3	595	603	Closed	-1.24944	-0.464945	0	0	0	0	0	0	0	0	0	0	0
399	WOS:000425449300012	Dai, YL; Yang, Z; Cheng, SY; Wang, ZL; Zhang, RL; Zhu, GZ; Wang, ZT; Yung, BC; Tian, R; Jacobson, O; Xu, C; Ni, QQ; Song, JB; Sun, XL; Niu, G; Chen, XY	Toxic Reactive Oxygen Species Enhanced Synergistic Combination Therapy by Self-Assembled Metal-Phenolic Network Nanoparticles	ADVANCED MATERIALS	30	8			Closed	-1.24944	-0.464945	0	0	0	0	0	0	0	0	0	0	0
400	WOS:000425457400001	Lockwood, M; Owens, MJ; Barnard, LA; Scott, CJ; Watt, CE; Bentley, S	Space climate and space weather over the past 400 years: 2. Proxy indicators of geomagnetic storm and substorm occurrence	JOURNAL OF SPACE WEATHER AND SPACE CLIMATE	8				OA	4.90079	-0.178332	1	0	0	0	1	1	0	1	1	1	6	https://www.swsc-journal.org/articles/swsc/abs/2018/01/swsc170036/swsc170036.html ;	https://arxiv.org/abs/1801.02434	http://centaur.reading.ac.uk/74611/8/swsc170036.pdf		https://www.researchgate.net/publication/322329284_Space_climate_and_space_weather_over_the_past_400_years_2_Proxy_indicators_of_geomagnetic_storm_and_substorm	http://search.proquest.com/openview/f768ff4ab6f7477129232c65246e8f0a/1?pq-origsite=gscholar&cbl=2040551	https://core.ac.uk/download/pdf/192177009.pdf ; https://core.ac.uk/download/pdf/145628279.pdf
401	WOS:000425466900005	Huang, XH; Liu, J; Sheng, JF; Song, XH; Du, ZB; Li, MK; Zhang, XJ; Zou, Y	Decarboxylation of alpha,beta-unsaturated aromatic lactones: synthesis of E-ortho-hydroxystilbenes from 3-arylcoumarins or isoaurones	GREEN CHEMISTRY	20	4	804	808	OA	-0.0782352	-0.540763	0	0	0	0	0	0	0	0	0	1	1							https://www.semanticscholar.org/author/Zhibo-Du/48402323
402	WOS:000425466900017	Yang, CX; Teixeira, AR; Shi, YX; Born, SC; Lin, HK; Song, YFL; Martin, B; Schenkel, B; Lachegurabi, MP; Jensen, KF	Catalytic hydrogenation of N-4-nitrophenyl nicotinamide in a micro-packed bed reactor	GREEN CHEMISTRY	20	4	886	893	OA	1.81358	3.19654	0	1	0	0	0	1	0	1	0	1	4	https://pubs.rsc.org/en/content/articlehtml/2018/gc/c7gc03469e		https://www.repository.cam.ac.uk/bitstream/handle/1810/288935/c7gc03469e.pdf?sequence=1 ; https://dspace.mit.edu/handle/1721.1/116913		https://www.researchgate.net/publication/322611599_Catalytic_Hydrogenation_of_N-4-Nitrophenyl_Nicotinamide_in_a_Micro-Packed_Bed_Reactor		https://core.ac.uk/download/pdf/159548686.pdf
403	WOS:000425478600011	Paajanen, J; Laaksonen, S; Ilonen, I; Wolff, H; Husgafvel-Pursiainen, K; Kuosma, E; Ollila, H; Myllarniemi, M; Vehmas, T	Computed tomography in the evaluation of malignant pleural mesothelioma-Association of tumor size to a sarcomatoid histology, a more advanced TNM stage and poor survival	LUNG CANCER	116		73	79	OA	-0.614827	0.600424	0	0	0	0	0	1	0	0	0	0	1			https://researchportal.helsinki.fi/files/104369631/1_s2.0_S0169500218300011_main.pdf					Publisher’s version
404	WOS:000425479500003	Kim, CY	Towards a Cognitive Healing for an Authentic Encounter of the Religious Other: Special Reference to Lonergan's Thought	UNIVERSITAS-MONTHLY REVIEW OF PHILOSOPHY AND CULTURE	45	1	19	38	Closed	-1.24944	-0.464945	0	0	0	0	0	0	0	0	0	0	0
405	WOS:000425494200007	Wang, W; Huang, R; Zhao, Y; Liu, H; Huang, C; Yang, X; Shan, Y; Zhao, X; Li, L	Adjustable zero thermal expansion in Ti alloys at cryogenic temperature	JOURNAL OF ALLOYS AND COMPOUNDS	740		47	51	Closed	-1.24944	-0.464945	0	0	0	0	0	0	0	0	0	0	0
406	WOS:000425514300066	Evan, AT	Surface Winds and Dust Biases in Climate Models	GEOPHYSICAL RESEARCH LETTERS	45	2	1079	1085	OA	0.027631	2.37298	0	0	1	0	0	1	0	1	0	0	3	https://agupubs.onlinelibrary.wiley.com/doi/abs/10.1002/2017GL076353		https://cloudfront.escholarship.org/dist/prd/content/qt7dm3q7x1/qt7dm3q7x1.pdf		https://www.researchgate.net/profile/Amato_Evan/publication/322572991_Surface_Winds_and_Dust_Biases_in_Climate_Models/links/5a61e9c50f7e9b6b8fd41775/Surface-Winds-and-Dust-Biases-in-Climate-Models.pdf
407	WOS:000425531000003	Marwa, Z; Nadia, S	Comparative Study of Two Classification Methods for the Detection of Alzheimer's Disease	CURRENT MEDICAL IMAGING REVIEWS	14	1	88	94	Closed	-1.24944	-0.464945	0	0	0	0	0	0	0	0	0	0	0
408	WOS:000425555800002	Rodriguez, AS; Soidan, JLG; Gomez, MJA; Alonso, AD; Rodriguez, RL; Fernandez, MRP	Educational intervention on cardiovascular parameters in perimenopausal women with a cardiovascular risk factor. Randomised clinical trial	MEDICINA CLINICA	150	5	178	184	Closed	-1.24944	-0.464945	0	0	0	0	0	0	0	0	0	0	0
409	WOS:000425558600003	Shekhovtsova, J; Zhernovsky, I; Kovtun, M; Kozhukhova, N; Zhernovskaya, I; Kearsley, E	Estimation of fly ash reactivity for use in alkali-activated cements - A step towards sustainable building material and waste utilization	JOURNAL OF CLEANER PRODUCTION	178		22	33	OA	-0.20365	1.28159	0	0	0	0	0	0	1	1	0	0	2				http://nsm.bstu.ru/shared/attachments/167423	https://www.researchgate.net/profile/Igor_Zhernovsky2/publication/322213463_Estimation_of_fly_ash_reactivity_for_use_in_alkali-activated_cements_-_A_step_towards_sustainable_building_material_and_waste_utilization/links/5a54956ca6fdccf3e2e2f07e/Estimation-of-fly-ash-reactivity-for-use-in-alkali-activated-cements-A-step-towards-sustainable-building-material-and-waste-utilization.pdf
410	WOS:000425560700051	Voloshyna, O; Sidletskiy, O; Spassky, D; Gerasymov, I; Romet, I; Belsky, A	Nonlinear behavior of structural and luminescent properties in Gd(NbxTa1-x)O-4 mixed crystals	OPTICAL MATERIALS	76		382	387	OA	1.61958	0.355167	0	0	0	0	0	1	0	1	1	0	3			https://hal-univ-lyon1.archives-ouvertes.fr/hal-02289864		https://www.researchgate.net/profile/Olesia_Voloshyna/publication/322697215_Nonlinear_behavior_of_structural_and_luminescent_properties_in_GdNb_x_Ta_1-x_O_4_mixed_crystals/links/5a69ae5a4585154d1544488e/Nonlinear-behavior-of-structural-and-luminescent-properties-in-GdNb-x-Ta-1-x-O-4-mixed-crystals.pdf	https://zenodo.org/record/2563723#.Xm7-Saj7Tb0
411	WOS:000425564500013	Phillips, CJC; Farrugia, C; Lin, CH; Mancera, K; Doneley, B	The effect providing space in excess of standards on the behaviour of budgerigars in aviaries	APPLIED ANIMAL BEHAVIOUR SCIENCE	199		89	93	OA	-0.365652	-0.263142	0	0	0	0	0	0	0	1	0	0	1					https://www.researchgate.net/profile/Bob_Doneley/publication/320802252_The_effect_providing_space_in_excess_of_standards_on_the_behaviour_of_budgerigars_in_aviaries/links/5a782acf45851541ce5aa9cf/The-effect-providing-space-in-excess-of-standards-on-the-behaviour-of-budgerigars-in-aviaries.pdf			Publisher’s version
412	WOS:000425565700037	Su, W; Zhao, L; Deng, S; Xu, WC; Yu, ZX	A limiting efficiency of subcritical Organic Rankine cycle under the constraint of working fluids	ENERGY	143		458	466	Closed	-1.24944	-0.464945	0	0	0	0	0	0	0	0	0	0	0
413	WOS:000425566100009	Chen, YJ; Song, HT; Xiao, JL	Temperature effects on bound polaron in triangular quantum dot qubit subjected to an electromagnetic field	SUPERLATTICES AND MICROSTRUCTURES	113		82	96	Closed	-1.24944	-0.464945	0	0	0	0	0	0	0	0	0	0	0
414	WOS:000425579600006	Basak, T	The octonions as a twisted group algebra	FINITE FIELDS AND THEIR APPLICATIONS	50		113	121	OA	-0.129445	1.48885	0	0	0	0	1	0	1	0	0	0	2		https://arxiv.org/abs/1702.05705		https://orion.math.iastate.edu/tathagat/preprints/o8.pdf
415	WOS:000425626800034	Zhang, P; Weeranoppanant, N; Thomas, DA; Tahara, K; Stelzer, T; Russell, MG; O'Mahony, M; Myerson, AS; Lin, HK; Kelly, LP; Jensen, KF; Jamison, TF; Dai, CH; Cui, YQ; Briggs, N; Beingessner, RL; Adamo, A	Advanced Continuous Flow Platform for On-Demand Pharmaceutical Manufacturing	CHEMISTRY-A EUROPEAN JOURNAL	24	11	2776	2784	OA	-1.40986	0.982573	0	0	0	1	0	0	0	0	0	0	1	https://rss.onlinelibrary.wiley.com/doi/am-pdf/10.1002/chem.201706004
416	WOS:000425631400002	Liu, B; Shi, DH; Yang, YH; Liu, DY; Li, M; Liu, EN; Wang, XG; Zhang, Q; Yang, MY; Li, J; Shi, XY; Wang, WL; Wei, JF	Triazacoronene Derivatives with Three peri-Benzopyrano Extensions: Synthesis, Structure, and Properties	EUROPEAN JOURNAL OF ORGANIC CHEMISTRY		7	869	873	OA	-0.876033	2.00518	0	1	0	0	0	0	0	0	0	0	1	https://onlinelibrary.wiley.com/doi/abs/10.1002/ejoc.201701386
417	WOS:000425633300030	Baertsch, MA; Hillengass, J; Blocka, J; Schonland, S; Hegenbart, U; Goldschmidt, H; Raab, MS	Efficacy and tolerability of the histone deacetylase inhibitor panobinostat in clinical practice	HEMATOLOGICAL ONCOLOGY	36	1	210	216	OA	-0.365652	-0.263142	0	0	0	0	0	0	0	1	0	0	1					https://www.researchgate.net/profile/Marc_Baertsch2/publication/318289014_Efficacy_and_tolerability_of_the_histone_deacetylase_inhibitor_panobinostat_in_clinical_practice/links/5be56c4e92851c6b27b15667/Efficacy-and-tolerability-of-the-histone-deacetylase-inhibitor-panobinostat-in-clinical-practice.pdf			Publisher’s version
418	WOS:000425634800005	Neff, BP; Rosenberry, DO	Groundwater Connectivity of Upland-Embedded Wetlands in the Prairie Pothole Region	WETLANDS	38	1	51	63	OA	-0.365652	-0.263142	0	0	0	0	0	0	0	1	0	0	1					https://www.researchgate.net/profile/Brian_Neff4/publication/320265638_Groundwater_Connectivity_of_Upland-Embedded_Wetlands_in_the_Prairie_Pothole_Region/links/5c5c672792851c48a9c173ac/Groundwater-Connectivity-of-Upland-Embedded-Wetlands-in-the-Prairie-Pothole-Region.pdf			Publisher’s version
419	WOS:000425642400014	Schaefer, RF; Khisti, A; Poor, HV	Secure Broadcasting Using Independent Secret Keys	IEEE TRANSACTIONS ON COMMUNICATIONS	66	2	644	661	OA	0.592343	0.145915	0	0	0	0	1	0	0	1	0	0	2		https://arxiv.org/abs/1706.05861 ; https://par.nsf.gov/servlets/purl/10054662			https://www.researchgate.net/publication/317673517_Secure_Broadcasting_Using_Independent_Secret_Keys
420	WOS:000425647800009	Kim, KH; Song, IG; Kwon, TG; Park, JB; Kim, KS; Kim, WS; Bae, JH	Impact of different antihypertensives on carotid arterial wall thickness	JOURNAL OF CLINICAL HYPERTENSION	20	2	248	254	OA	-1.49077	1.10581	0	0	1	0	0	0	0	0	0	0	1	https://onlinelibrary.wiley.com/doi/abs/10.1111/jch.13189
421	WOS:000425662100001	Mollborn, S; Woo, J; Rogers, RG	A longitudinal examination of US teen childbearing and smoking risk	DEMOGRAPHIC RESEARCH	38		619	650	OA	3.09497	-1.16788	1	0	0	0	1	0	0	1	1	0	4	https://www.demographic-research.org/Volumes/Vol38/24/ ;	https://www.ncbi.nlm.nih.gov/pmc/articles/PMC5880546/ ; https://europepmc.org/articles/pmc5880546			https://www.researchgate.net/profile/Stefanie_Mollborn/publication/323319603_A_longitudinal_examination_of_US_teen_childbearing_and_smoking_risk/links/5a94870ca6fdccecff071ce7/A-longitudinal-examination-of-US-teen-childbearing-and-smoking-risk.pdf	https://www.jstor.org/stable/26457058
422	WOS:000425662800001	Amann, F; Gischig, V; Evans, K; Doetsch, J; Jalali, R; Valley, B; Krietsch, H; Dutler, N; Villiger, L; Brixel, B; Klepikova, M; Kittila, A; Madonna, C; Wiemer, S; Saar, MO; Loew, S; Driesner, T; Maurer, H; Giardini, D	The seismo-hydromechanical behavior during deep geothermal reservoir stimulations: open questions tackled in a decameter-scale in situ stimulation experiment	SOLID EARTH	9	1	115	137	OA	3.9428	-0.58739	1	0	0	0	0	1	0	1	1	1	5	https://se.copernicus.org/articles/9/115/2018/ ;		https://www.research-collection.ethz.ch/bitstream/handle/20.500.11850/246200/2/se-9-115-2018.pdf		https://www.researchgate.net/publication/323326435_The_seismo-hydromechanical_behavior_during_deep_geothermal_reservoir_stimulations_Open_questions_tackled_in_a_decameter-scale_in_situ_stimulation_experiment	https://www.researchgate.net/profile/Simon_Loew2/publication/321975508_Geomechanical_behaviour_of_Opalinus_Clay_at_multiple_scales_results_from_Mont_Terri_rock_laboratory_Switzerland/links/5adefde50f7e9b285943ac5c/Geomechanical-behaviour-of-Opalinus-Clay-at-multiple-scales-results-from-Mont-Terri-rock-laboratory-Switzerland.pdf (https://www.researchgate.net/publication/321975508_Geomechanical_beh…	https://pdfs.semanticscholar.org/92db/46c5910e6b197a2850d3a6824eb5b24b8d10.pdf?_ga=2.209612818.1278945779.1596183078-1464625391.1590670293
423	WOS:000425666100003	Artstein-Avidan, S; Florentin, DI; Ostrover, Y; Rosen, D	Duality of caustics in Minkowski billiards	NONLINEARITY	31	4	1197	1226	OA	-0.291447	-0.0558869	0	0	0	0	1	0	0	0	0	0	1		https://arxiv.org/abs/1707.04007						Accepted or author’s version
424	WOS:000425668900003	Barako, MT; Gambin, V; Tice, J	Integrated nanomaterials for extreme thermal management: a perspective for aerospace applications	NANOTECHNOLOGY	29	15			Closed	-1.24944	-0.464945	0	0	0	0	0	0	0	0	0	0	0
425	WOS:000425670600008	Zhang, YP; Yu, L; Wei, GM	Integrable aspects and rogue wave solution of Sasa-Satsuma equation with variable coefficients in the inhomogeneous fiber	MODERN PHYSICS LETTERS B	32	5			Closed	-1.24944	-0.464945	0	0	0	0	0	0	0	0	0	0	0
426	WOS:000425719800022	Jackson, MT; Spiegel, M; Farmer, PJ; Duncan, NC; Rich, B; Jones, ME; Brien, KA; Klausmeyer, KK; Garner, CM	First row metal complexes of the hindered tridentate ligand 2,6-bis-(3 ',5 '-diphenylpyrazolyl)pyridine	INORGANICA CHIMICA ACTA	473		180	185	Closed	-1.24944	-0.464945	0	0	0	0	0	0	0	0	0	0	0
427	WOS:000425728600049	Keemink, SW; Lowe, SC; Pakan, JMP; Dylda, E; van Rossum, MCW; Rochefort, NL	FISSA: A neuropil decontamination toolbox for calcium imaging signals	SCIENTIFIC REPORTS	8				OA	4.90079	-0.178332	1	0	0	0	1	1	0	1	1	1	6	https://www.nature.com/articles/s41598-018-21640-2 ;	https://www.ncbi.nlm.nih.gov/pmc/articles/PMC5823956/ ; https://europepmc.org/articles/pmc5823956	http://eprints.nottingham.ac.uk/49936/ ; https://www.research.ed.ac.uk/portal/files/54678242/s41598_018_21640_2.pdf		https://www.researchgate.net/publication/323343562_FISSA_A_neuropil_decontamination_toolbox_for_calcium_imaging_signals	http://search.proquest.com/openview/109a97cbbc3d398bbf539e98cf5c6213/1?pq-origsite=gscholar&cbl=2041939	https://core.ac.uk/download/pdf/151170570.pdf
428	WOS:000425729600008	Elschner, J; Hu, GH	Acoustic Scattering from Corners, Edges and Circular Cones	ARCHIVE FOR RATIONAL MECHANICS AND ANALYSIS	228	2	653	690	OA	0.754344	1.69065	0	0	0	0	1	0	1	1	0	0	3		https://arxiv.org/abs/1603.05186		http://www.csrc.ac.cn/~hu/2018/2018-ARMA.pdf	https://www.researchgate.net/profile/Guanghui_Hu/publication/301839974_Acoustic_Scattering_from_Corners_Edges_and_Circular_Cones/links/5784d3a708ae37d3af6da545/Acoustic-Scattering-from-Corners-Edges-and-Circular-Cones.pdf
429	WOS:000425747600013	Laulloo, SJ; Bhowon, MG; Chua, LS; Gaungoo, H	Phytochemical Screening and Antioxidant Properties of Phyllanthus emblica from Mauritius	CHEMISTRY OF NATURAL COMPOUNDS	54	1	50	55	Closed	-1.24944	-0.464945	0	0	0	0	0	0	0	0	0	0	0
430	WOS:000425750200014	Chen, XM; Wang, YQ; Fang, J; Xue, M	A Numerical Study on Rapid Intensification of Typhoon Vicente (2012) in the South China Sea. Part II: Roles of Inner-Core Processes	JOURNAL OF THE ATMOSPHERIC SCIENCES	75	1	235	255	OA	0.726224	2.77652	0	0	1	0	0	0	1	1	0	1	4	https://journals.ametsoc.org/doi/abs/10.1175/JAS-D-17-0129.1			http://twister.ou.edu/papers/ChenEtal_JAS2018.pdf ; http://twister.ou.edu/papers/ChenEtal_JAS2017.pdf	https://www.researchgate.net/profile/Xiaomin_Chen3/publication/320970466_A_Numerical_Study_on_Rapid_Intensification_of_Typhoon_Vicente_2012_in_the_South_China_Sea_Part_II_Roles_of_Inner-core_Processes/links/5a056893aca2726b4c773180/A-Numerical-Study-on-Rapid-Intensification-of-Typhoon-Vicente-2012-in-the-South-China-Sea-Part-II-Roles-of-Inner-core-Processes.pdf ; https://www.researchgate.net/prof…		https://www.semanticscholar.org/paper/A-Numerical-Study-on-Rapid-Intensification-of-in-of-Chen-Wang/836c63b1728e575cb740b9adcf6be7c079dd247e
431	WOS:000425788100004	Elgemeie, GH; Abu-Zaied, MA; Nawwar, GA	First novel synthesis of triazole thioglycosides as ribavirin analogues	NUCLEOSIDES NUCLEOTIDES & NUCLEIC ACIDS	37	2	112	123	Closed	-1.24944	-0.464945	0	0	0	0	0	0	0	0	0	0	0
432	WOS:000425792100005	Sinha, AK	Thermal stability of black holes with arbitrary hairs	MODERN PHYSICS LETTERS A	33	5			OA	-0.291447	-0.0558869	0	0	0	0	1	0	0	0	0	0	1		https://arxiv.org/abs/1702.08175						Accepted or author’s version
433	WOS:000425834500007	Gauthier, S	Efficient tax competition under the origin principle	JOURNAL OF PUBLIC ECONOMIC THEORY	20	1	85	99	OA	-0.20365	1.28159	0	0	0	0	0	0	1	1	0	0	2				https://www.parisschoolofeconomics.eu/docs/gauthier-stephane/gauthier_jpet_2017.pdf	https://www.researchgate.net/profile/Stephane_Gauthier/publication/318162798_Efficient_tax_competition_under_the_origin_principle_Gauthier/links/59d48fbb0f7e9b4fd702a26b/Efficient-tax-competition-under-the-origin-principle-Gauthier.pdf
434	WOS:000425848900003	Radugina, EA; Almeida, EAC; Blaber, E; Poplinskaya, VA; Markitantova, YV; Grigoryan, EN	Exposure to microgravity for 30 days onboard Bion M1 caused muscle atrophy and impaired regeneration in murine femoral Quadriceps	LIFE SCIENCES IN SPACE RESEARCH	16		18	25	OA	-0.614827	0.600424	0	0	0	0	0	1	0	0	0	0	1			https://ntrs.nasa.gov/archive/nasa/casi.ntrs.nasa.gov/20190001974.pdf					Accepted or author’s version
435	WOS:000425917400015	Carmel-Neiderman, NN; Kaplan, I; Oestreicher-Kedem, Y	Epiglottitis as the Presenting Sign of Mucous Membranous Pemphigoid: A Case Report	JOURNAL OF VOICE	32	1	101	103	OA	-0.614827	0.600424	0	0	0	0	0	1	0	0	0	0	1			https://en-med.tau.ac.il/sites/med_en.tau.ac.il/files/25-N.N%20Carmel-Neiderman%2C%20I.Kaplan%2C%20Y.%20Oestreicher-Kedem.%20Epiglottitis%20as%20the%20Presenting%20Sign%20of%20Mucous%20Membranous%20Pemphigoid%20A%20Case%20Report.%20J%20Voice%202017%20doi%2010.1016j.jvoice.2017.03.025.pdf					Accepted or author’s version
436	WOS:000425943100026	De Giorgio, G; Chieco, M; Zuffiano, LE; Limoni, PP; Sottani, A; Pedron, R; Vettorello, L; Stellato, L; Di Rienzo, B; Polemio, M	The Compatibility of Geothermal Power Plants with Groundwater Dependent Ecosystems: The Case of the Cesine Wetland (Southern Italy)	SUSTAINABILITY	10	2			OA	2.59218	-0.140331	1	0	0	0	0	1	0	1	0	1	4	https://www.mdpi.com/2071-1050/10/2/303 ;		http://eprints.bice.rm.cnr.it/17855/		https://www.researchgate.net/publication/322688072_The_Compatibility_of_Geothermal_Power_Plants_with_Groundwater_Dependent_Ecosystems_The_Case_of_the_Cesine_Wetland_Southern_Italy		https://pdfs.semanticscholar.org/cc55/ade84e8d0a66335dd00f5c0829bca2673636.pdf?_ga=2.51437673.1589928194.1589532393-844905564.1579316102 ; https://core.ac.uk/download/pdf/158569968.pdf
437	WOS:000425947800096	Sartori, S; Taccin, M; Pavese, G; Ghiotti, A; Bruschi, S	Wear mechanisms of uncoated and coated carbide tools when machining Ti6Al4V using LN2 and cooled N2	INTERNATIONAL JOURNAL OF ADVANCED MANUFACTURING TECHNOLOGY	95	1-4	1255	1264	Closed	-1.24944	-0.464945	0	0	0	0	0	0	0	0	0	0	0
438	WOS:000425965000003	Elbel, M	Early Modern Mendicancy: Franciscan Practice in the Bohemian Lands	JOURNAL OF ECCLESIASTICAL HISTORY	69	1	39	56	Closed	-1.24944	-0.464945	0	0	0	0	0	0	0	0	0	0	0
439	WOS:000425971700077	Chung, KHY; Lin, YC; Lin, AYC	The persistence and photostabilizing characteristics of benzotriazole and 5-methyl-1H-benzotriazole reduce the photochemical behavior of common photosensitizers and organic compounds in aqueous environments	ENVIRONMENTAL SCIENCE AND POLLUTION RESEARCH	25	6	5911	5920	Closed	-1.24944	-0.464945	0	0	0	0	0	0	0	0	0	0	0
440	WOS:000425983400029	Acikbas, NC; Ture, Y; Gurlek, E; Ozcan, S; Soylu, S; Acikbas, G; Gudu, T	Microstructural Characterization, Mechanical, Physical and Thermal Properties of a Diesel Particulate Filter	ARABIAN JOURNAL FOR SCIENCE AND ENGINEERING	43	3	1383	1394	Closed	-1.24944	-0.464945	0	0	0	0	0	0	0	0	0	0	0
441	WOS:000426009400001	Brandt, P; Herold, M; Rufino, MC	The contribution of sectoral climate change mitigation options to national targets: a quantitative assessment of dairy production in Kenya	ENVIRONMENTAL RESEARCH LETTERS	13	3			OA	0.948363	0.414852	1	0	0	0	0	0	1	1	0	0	3	https://iopscience.iop.org/article/10.1088/1748-9326/aaac84/meta ;			http://www.cifor.org/publications/pdf_files/articles/AHerold1802.pdf	https://www.researchgate.net/profile/Patric_Brandt/publication/322898178_The_contribution_of_sectoral_climate_change_mitigation_options_to_national_targets_A_quantitative_assessment_of_dairy_production_in_Kenya/links/5a9f96a045851543e63446c1/The-contribution-of-sectoral-climate-change-mitigation-options-to-national-targets-A-quantitative-assessment-of-dairy-production-in-Kenya.pdf
442	WOS:000426013000015	Higashitani, K; Nakamura, K; Fukasawa, T; Tsuchiya, K; Mori, Y	Ionic Specificity in Rapid Coagulation of Silica Nanoparticles	LANGMUIR	34	7	2505	2510	Closed	-1.24944	-0.464945	0	0	0	0	0	0	0	0	0	0	0
443	WOS:000426023000006	Ruiz-Gomez, MA; Figueroa-Torres, MZ; Alonso-Lemus, IL; Vega-Becerra, OE; Gonzalez-Lopez, JR; Zaldivar-Cadena, AA	Electroless controllable growth of ZnO films and their morphology-dependent antimicrobial properties	JOURNAL OF HAZARDOUS MATERIALS	347		39	47	OA	-0.365652	-0.263142	0	0	0	0	0	0	0	1	0	0	1					https://www.academia.edu/36204587/Electroless_controllable_growth_of_ZnO_films_and_their_morphology-dependent_antimicrobial_properties			Publisher’s version
444	WOS:000426024100010	Phillips, BT; Shikora, SA	The history of metabolic and bariatric surgery: Development of standards for patient safety and efficacy	METABOLISM-CLINICAL AND EXPERIMENTAL	79		97	107	Closed	-1.24944	-0.464945	0	0	0	0	0	0	0	0	0	0	0
445	WOS:000426024600007	Casajus, A; Huettner, F	Calculating direct and indirect contributions of players in cooperative games via the multi-linear extension	ECONOMICS LETTERS	164		27	30	Closed	-1.24944	-0.464945	0	0	0	0	0	0	0	0	0	0	0
446	WOS:000426026900013	Liaw, SY; Rashasegaran, A; Wong, LF; Deneen, CC; Cooper, S; Levett-Jones, T; Goh, HS; Ignacio, J	Development and psychometric testing of a Clinical Reasoning Evaluation Simulation Tool (CREST) for assessing nursing students' abilities to recognize and respond to clinical deterioration	NURSE EDUCATION TODAY	62		74	79	Closed	-1.24944	-0.464945	0	0	0	0	0	0	0	0	0	0	0
447	WOS:000426033000087	Park, Y; Kim, BH; Lee, SJ; Park, HJ; Oh, HK; Kim, MS; Kook, MS	Oxygen and Acrylic Acid Plasma Treatment on Titanium Mesh for Improving the Hydroxyapatite Formation	JOURNAL OF NANOSCIENCE AND NANOTECHNOLOGY	18	2	1303	1307	Closed	-1.24944	-0.464945	0	0	0	0	0	0	0	0	0	0	0
448	WOS:000426033400126	Vu, VT; Oh, GJ; Lim, HP; Yun, KD; Kim, JW; Park, SW	Evaluation of Acid Etching on Surface Characteristics, Strength and Biological Response of Glass-Infiltrated Zirconia	JOURNAL OF NANOSCIENCE AND NANOTECHNOLOGY	18	3	2223	2226	Closed	-1.24944	-0.464945	0	0	0	0	0	0	0	0	0	0	0
449	WOS:000426036000011	Yang, CQ; Feng, L; Zhang, H; He, SB; Shi, ZG	A Novel Data Fusion Algorithm to Combat False Data Injection Attacks in Networked Radar Systems	IEEE TRANSACTIONS ON SIGNAL AND INFORMATION PROCESSING OVER NETWORKS	4	1	125	136	Closed	-1.24944	-0.464945	0	0	0	0	0	0	0	0	0	0	0
450	WOS:000426039100011	Ou, BQ; Liu, C; Sun, Y; Chen, PX	Deterministically swapping frequency-bin entanglement from photon-photon to atom-photon hybrid systems	PHYSICAL REVIEW A	97	2			Closed	-1.24944	-0.464945	0	0	0	0	0	0	0	0	0	0	0
451	WOS:000426040000013	Lansford, JE; Godwin, J; Al-Hassan, SM; Bacchini, D; Bornstein, MH; Chang, L; Chen, BB; Deater-Deckard, K; Di Giunta, L; Dodge, KA; Malone, PS; Oburu, P; Pastorelli, C; Skinner, AT; Sorbring, E; Steinberg, L; Tapanya, S; Alampay, LP; Tirado, LMU; Zelli, A	Longitudinal Associations Between Parenting and Youth Adjustment in Twelve Cultural Groups: Cultural Normativeness of Parenting as a Moderator	DEVELOPMENTAL PSYCHOLOGY	54	2	362	377	OA	-0.291447	-0.0558869	0	0	0	0	1	0	0	0	0	0	1		https://europepmc.org/articles/pmc5788720 ; https://www.ncbi.nlm.nih.gov/pmc/articles/PMC5788720/						Accepted or author’s version
452	WOS:000426049100003	Andersen, JL; Egholm, DL; Knudsen, MF; Linge, H; Jansen, JD; Pedersen, VK; Nielsen, SB; Tikhomirov, D; Olsen, J; Fabel, D; Xu, S	Widespread erosion on high plateaus during recent glaciations in Scandinavia	NATURE COMMUNICATIONS	9				OA	3.55018	0.268727	1	0	0	0	1	1	0	1	0	1	5	https://www.nature.com/articles/s41467-018-03280-2 ;	https://europepmc.org/articles/pmc5827020 ; https://www.ncbi.nlm.nih.gov/pmc/articles/PMC5827020/	http://eprints.gla.ac.uk/157878/1/157878.pdf ; http://pure.au.dk/portal/files/124049643/s41467_018_03280_2.pdf		https://www.researchgate.net/publication/323394820_Widespread_erosion_on_high_plateaus_during_recent_glaciations_in_Scandinavia		https://app.dimensions.ai/details/publication/pub.1101130585?and_facet_journal=jour.1053116#readcube-epdf ; https://core.ac.uk/download/pdf/151208536.pdf ;
453	WOS:000426049500038	Minich, JJ; Morris, MM; Brown, M; Doane, M; Edwards, MS; Michael, TP; Dinsdale, EA	Elevated temperature drives kelp microbiome dysbiosis, while elevated carbon dioxide induces water microbiome disruption	PLOS ONE	13	2			OA	3.09497	-1.16788	1	0	0	0	1	0	0	1	1	0	4	https://journals.plos.org/plosone/article?id=10.1371/journal.pone.0192772 ;	https://europepmc.org/articles/pmc5825054 ; https://www.ncbi.nlm.nih.gov/pmc/articles/PMC5825054/			https://www.researchgate.net/publication/323373692_Elevated_temperature_drives_kelp_microbiome_dysbiosis_while_elevated_carbon_dioxide_induces_water_microbiome_disruption	http://search.proquest.com/openview/cd8425d44335954fdafda6b88413631e/1?pq-origsite=gscholar&cbl=1436336
454	WOS:000426049500112	Golenia, L; Schoemaker, MM; Otten, E; Mouton, LJ; Bongers, RM	Development of reaching during mid-childhood from a Developmental Systems perspective	PLOS ONE	13	2			OA	4.90079	-0.178332	1	0	0	0	1	1	0	1	1	1	6	https://journals.plos.org/plosone/article?id=10.1371/journal.pone.0193463 ;	https://europepmc.org/articles/pmc5825127 ; https://www.ncbi.nlm.nih.gov/pmc/articles/PMC5825127/	https://www.rug.nl/research/portal/files/55342937/Development_of_reaching_during_mid_childhood.pdf		https://www.researchgate.net/publication/323375946_Development_of_reaching_during_mid-childhood_from_a_Developmental_Systems_perspective	http://search.proquest.com/openview/6e25221894ab09f1d29dd464b53b2cb9/1?pq-origsite=gscholar&cbl=1436336	https://pdfs.semanticscholar.org/42d5/80a2b5a13780bf9fbbc9c933824da684062f.pdf?_ga=2.250982854.1794326034.1596850792-844905564.1579316102 ; https://app.dimensions.ai/details/publication/pub.1101204771?and_facet_journal=jour.1010450&and_facet_for=3468#readcube-epdf
455	WOS:000426062400032	Cao, GH; Zhang, S; Zhang, W; Peng, XR	Long-term deflection test and theoretical analysis on cracked prestressed concrete box beams	KSCE JOURNAL OF CIVIL ENGINEERING	22	2	688	695	Closed	-1.24944	-0.464945	0	0	0	0	0	0	0	0	0	0	0
456	WOS:000426065700005	Fried, G; Mahaut, L; Pinston, A; Carboni, M	Abiotic constraints and biotic resistance control the establishment success and abundance of invasive Humulus japonicus in riparian habitats	BIOLOGICAL INVASIONS	20	2	315	331	Closed	-1.24944	-0.464945	0	0	0	0	0	0	0	0	0	0	0
457	WOS:000426071300005	Poot-Delgado, CA; Okolodkov, YB; Ake-Castillo, JA; von Osten, JR	POTENTIALLY HARMFUL CYANOBACTERIA IN OYSTER BANKS OF TERMINOS LAGOON, SOUTHEASTERN GULF OF MEXICO	ACTA BIOLOGICA COLOMBIANA	23	1	51	58	OA	2.59218	-0.140331	1	0	0	0	0	1	0	1	0	1	4	http://www.scielo.org.co/scielo.php?pid=S0120-548X2018000100051&script=sci_arttext&tlng=en ;		http://www.bdigital.unal.edu.co/69199/ ; https://revistas.unal.edu.co/index.php/actabiol/article/view/65809 ; ; https://dialnet.unirioja.es/servlet/articulo?codigo=6413717		https://www.researchgate.net/profile/Yuri_Okolodkov/publication/321777321_POTENTIALLY_HARMFUL_CYANOBACTERIA_IN_OYSTER_BANKS_OF_TERMINOS_LAGOON_SOUTHEASTERN_GULF_OF_MEXICO_Cianobacterias_potencialmente_nocivas_en_los_bancos_ostricolas_de_la_laguna_de_Terminos_sureste_del_Gol/links/5b5dfed0a6fdccf0b2ff88f7/POTENTIALLY-HARMFUL-CYANOBACTERIA-IN-OYSTER-BANKS-OF-TERMINOS-LAGOON-SOUTHEASTERN-GULF-OF-MEX…		https://www.semanticscholar.org/paper/POTENTIALLY-HARMFUL-CYANOBACTERIA-IN-OYSTER-BANKS-Poot-Delgado-Okolodkov/d0e9b59e26f5aff795b9021ae11c4872bea00324
458	WOS:000426072100008	Rastandeh, A; Zari, MP	A spatial analysis of land cover patterns and its implications for urban avifauna persistence under climate change	LANDSCAPE ECOLOGY	33	3	455	474	Closed	-1.24944	-0.464945	0	0	0	0	0	0	0	0	0	0	0
459	WOS:000426075400003	Warren, N; Redpath, C; New, P	New Sexual Repertoires: Enhancing Sexual Satisfaction for Men Following Non-traumatic Spinal Cord Injury	SEXUALITY AND DISABILITY	36	1	19	32	Closed	-1.24944	-0.464945	0	0	0	0	0	0	0	0	0	0	0
460	WOS:000426095700090	Herranz-Jusdado, JG; Kasa, E; Kollar, T; Gallego, V; Penaranda, DS; Rozenfeld, C; Perez, L; Horvath, A; Asturiano, JF	Handling and Treatment of Male European Eels (Anguilla anguilla) for Hormonal Maturation and Sperm Cryopreservation	JOVE-JOURNAL OF VISUALIZED EXPERIMENTS		131			OA	-0.291447	-0.0558869	0	0	0	0	1	0	0	0	0	0	1		https://www.ncbi.nlm.nih.gov/pmc/articles/PMC5912250/ ; https://europepmc.org/abstract/med/29443049						Publisher’s version
461	WOS:000426101300006	Laukkanen, T; Kunutsor, SK; Zaccardi, F; Lee, E; Willeit, P; Khan, H; Laukkanen, JA	Acute effects of sauna bathing on cardiovascular function	JOURNAL OF HUMAN HYPERTENSION	32	2	129	138	OA	0.268963	0.802226	0	0	0	0	0	1	0	1	0	0	2			https://research-information.bris.ac.uk/ws/files/137367969/Manuscript_1.pdf		https://www.researchgate.net/profile/Jari_Laukkanen2/publication/317784963_Sauna_Bathing_and_Incident_Hypertension_A_Prospective_Cohort_Study/links/5b1d29ce45851587f29f4246/Sauna-Bathing-and-Incident-Hypertension-A-Prospective-Cohort-Study.pdf
462	WOS:000426106500003	Mendenhall, R; Kramer, KZ; Bellisle, D	Low- and moderate-income families' avenues to mobility: Overcoming threats to asset accumulation and remaining in undesirable neighborhoods	RESEARCH IN SOCIAL STRATIFICATION AND MOBILITY	53		26	39	Closed	-1.24944	-0.464945	0	0	0	0	0	0	0	0	0	0	0
463	WOS:000426108100006	Schindler, L	The Ethnomethods of Ethnography: A Trans-situational Approach to the Epistemology of Qualitative Research	HUMAN STUDIES	41	1	103	120	Closed	-1.24944	-0.464945	0	0	0	0	0	0	0	0	0	0	0
464	WOS:000426130900021	Borracci, RA; Giorgi, MA	Agent-based computational models to explore diffusion of medical innovations among cardiologists	INTERNATIONAL JOURNAL OF MEDICAL INFORMATICS	112		158	165	Closed	-1.24944	-0.464945	0	0	0	0	0	0	0	0	0	0	0
465	WOS:000426138600001	Dong, F; Zhao, W; Zhang, Y; Fan, W; Wei, J; Luo, H; Meng, L	High-temperature performance and microstructure of composite modified hard asphalt	PETROLEUM SCIENCE AND TECHNOLOGY	36	7	481	486	Closed	-1.24944	-0.464945	0	0	0	0	0	0	0	0	0	0	0
466	WOS:000426144900059	Suman, S; Mishra, A	Network analysis revealed aurora kinase dysregulation in five gynecological types of cancer	ONCOLOGY LETTERS	15	1	1125	1132	OA	1.52222	1.64085	0	0	1	0	1	0	0	1	0	1	4	https://www.spandidos-publications.com/10.3892/ol.2017.7368?text=abstract	https://europepmc.org/articles/pmc5769420 ; https://www.ncbi.nlm.nih.gov/pmc/articles/PMC5769420/			https://www.researchgate.net/profile/Shikha_Suman2/publication/320938377_Network_analysis_revealed_aurora_kinase_dysregulation_in_five_gynecological_types_of_cancer/links/5a6702050f7e9b76ea8d5f9f/Network-analysis-revealed-aurora-kinase-dysregulation-in-five-gynecological-types-of-cancer.pdf		https://pdfs.semanticscholar.org/fbe1/360b46dd9548f6afec5ad04d31d13caf919c.pdf
467	WOS:000426149000034	Oberst, S; Tuttle, SL; Griffin, D; Lambert, A; Boyce, RR	Experimental validation of tape springs to be used as thin-walled space structures	JOURNAL OF SOUND AND VIBRATION	419		558	570	Closed	-1.24944	-0.464945	0	0	0	0	0	0	0	0	0	0	0
468	WOS:000426153800018	Giordani, T; Flamini, F; Pompili, M; Viggianiello, N; Spagnolo, N; Crespi, A; Osellame, R; Wiebe, N; Walschaers, M; Buchleitner, A; Sciarrino, F	Experimental statistical signature of many-body quantum interference	NATURE PHOTONICS	12	3	173	178	Closed	-1.24944	-0.464945	0	0	0	0	0	0	0	0	0	0	0
469	WOS:000426190900048	Zhou, J; Yue, DY; Bai, YY; Kong, F; Pan, J	Map and correlate intracellular calcium response and matrix deposition in cartilage under physiological oxygen tensions	JOURNAL OF CELLULAR PHYSIOLOGY	233	6	4949	4960	Closed	-1.24944	-0.464945	0	0	0	0	0	0	0	0	0	0	0
470	WOS:000426190900058	Wu, LH; Chang, HC; Ting, PC; Wang, DL	Laminar shear stress promotes mitochondrial homeostasis in endothelial cells	JOURNAL OF CELLULAR PHYSIOLOGY	233	6	5058	5069	OA	-0.365652	-0.263142	0	0	0	0	0	0	0	1	0	0	1					https://www.researchgate.net/profile/Lihong_Wu3/publication/321687919_Laminar_Shear_Stress_Promotes_Mitochondrial_Homeostasis_in_Endothelial_Cells/links/5acb3624a6fdcc8bfc856694/Laminar-Shear-Stress-Promotes-Mitochondrial-Homeostasis-in-Endothelial-Cells.pdf			Publisher’s version
471	WOS:000426222600027	Ogrodniczuk, JS; Kealy, D; Joyce, AS; Abbass, AA	Body talk: Sex differences in the influence of alexithymia on physical complaints among psychiatric outpatients	PSYCHIATRY RESEARCH	261		168	172	OA	-0.365652	-0.263142	0	0	0	0	0	0	0	1	0	0	1					https://www.researchgate.net/profile/Anthony_Joyce/publication/322213607_Body_talk_Sex_differences_in_the_influence_of_alexithymia_on_physical_complaints_among_psychiatric_outpatients/links/5a62401e4585158bca4c0997/Body-talk-Sex-differences-in-the-influence-of-alexithymia-on-physical-complaints-among-psychiatric-outpatients.pdf			Publisher’s version
472	WOS:000426223200008	Leonardi, E; Dazzo, E; Aspromonte, MC; Tabaro, F; Pascarelli, S; Tosatto, SCE; Michelucci, R; Murgia, A; Nobile, C	CNTNAP2 mutations and autosomal dominant epilepsy with auditory features	EPILEPSY RESEARCH	139		51	53	Closed	-1.24944	-0.464945	0	0	0	0	0	0	0	0	0	0	0
473	WOS:000426224800006	Tashiro, Y; Nakao, A; Wagai, R; Yanai, J; Kosaki, T	Inhibition of radiocesium adsorption on 2:1 clay minerals under acidic soil environment: Effect of organic matter vs. hydroxy aluminum polymer	GEODERMA	319		52	60	Closed	-1.24944	-0.464945	0	0	0	0	0	0	0	0	0	0	0
474	WOS:000426225900011	Natsui, S; Ohno, K; Sukenaga, S; Kikuchi, T; Suzuki, RO	Detailed Modeling of Melt Dripping in Coke Bed by DEM - SPH	ISIJ INTERNATIONAL	58	2	282	291	OA	-0.0974283	-1.33168	1	0	0	0	0	0	0	0	0	0	1	https://www.jstage.jst.go.jp/article/isijinternational/58/2/58_ISIJINT-2017-496/_article/-char/ja/ ;
475	WOS:000426230100027	Fidyk, W; Mitrus, I; Ciomber, A; Smagur, A; Chwieduk, A; Glowala-Kosinska, M; Giebel, S	Evaluation of proinflammatory and immunosuppressive cytokines in blood and bone marrow of healthy hematopoietic stem cell donors	CYTOKINE	102		181	186	Closed	-1.24944	-0.464945	0	0	0	0	0	0	0	0	0	0	0
476	WOS:000426231700027	Zou, DQ; Li, SH; He, J; Gu, B; Li, YF	The deformation induced martensitic transformation and mechanical behavior of quenching and partitioning steels under complex loading process	MATERIALS SCIENCE AND ENGINEERING A-STRUCTURAL MATERIALS PROPERTIES MICROSTRUCTURE AND PROCESSING	715		243	256	OA	-0.365652	-0.263142	0	0	0	0	0	0	0	1	0	0	1					https://www.researchgate.net/profile/Ji_He6/publication/322272302_The_Deformation_Induced_Martensitic_Transformation_and_Mechanical_Behavior_of_Quenching_and_Partitioning_steels_under_Complex_Loading_Process/links/5cbc511e92851c8d22fad587/The-Deformation-Induced-Martensitic-Transformation-and-Mechanical-Behavior-of-Quenching-and-Partitioning-steels-under-Complex-Loading-Process.pdf			Others
477	WOS:000426231700042	Zhang, DX; Tan, Z; Huo, QH; Xiao, ZY; Fang, ZW; Yang, XY	Dynamic recrystallization behaviors of Mg-Gd-Y-Zn-Zr alloy with different morphologies and distributions of LPSO phases	MATERIALS SCIENCE AND ENGINEERING A-STRUCTURAL MATERIALS PROPERTIES MICROSTRUCTURE AND PROCESSING	715		389	403	Closed	-1.24944	-0.464945	0	0	0	0	0	0	0	0	0	0	0
478	WOS:000426231900017	Chaabene, Z; Rorat, A; Hakim, IR; Bernard, F; Douglas, GC; Elleuch, A; Vandenbulcke, F; Mejdoub, H	Insight into the expression variation of metal-responsive genes in the seedling of date palm (Phoenix dactylifera)	CHEMOSPHERE	197		123	134	Closed	-1.24944	-0.464945	0	0	0	0	0	0	0	0	0	0	0
479	WOS:000426233600002	Zhang, JF; Zhang, QH; Maa, JPY	Coagulation processes of kaolinite and montmorillonite in calm, saline water	ESTUARINE COASTAL AND SHELF SCIENCE	202		18	29	OA	-0.365652	-0.263142	0	0	0	0	0	0	0	1	0	0	1					https://www.researchgate.net/profile/Jinfeng_Zhang2/publication/321829824_Coagulation_processes_of_kaolinite_and_montmorillonite_in_calm_saline_water/links/5b35ce31aca2720785f496bf/Coagulation-processes-of-kaolinite-and-montmorillonite-in-calm-saline-water.pdf			Publisher’s version
480	WOS:000426235400010	Ghasemzadeh, H; Pasand, MS; Shamsi, MMM	Experimental study of sulfuric acid effects on hydro-mechanical properties of oxide copper heap soils	MINERALS ENGINEERING	117		100	107	OA	-0.365652	-0.263142	0	0	0	0	0	0	0	1	0	0	1					https://www.researchgate.net/profile/M_Mehdi_Mollanouri_Shamsi/publication/323489098_Experimental_study_of_sulfuric_acid_effects_on_hydro-mechanical_properties_of_oxide_copper_heap_soils/links/5aa854d6aca2726f41b16c7b/Experimental-study-of-sulfuric-acid-effects-on-hydro-mechanical-properties-of-oxide-copper-heap-soils.pdf			Publisher’s version
481	WOS:000426236000018	Salzmann, S; Euteneuer, F; Strahler, J; Laferton, JAC; Nater, UM; Rief, W	Optimizing expectations and distraction leads to lower cortisol levels after acute stress	PSYCHONEUROENDOCRINOLOGY	88		144	152	OA	-0.365652	-0.263142	0	0	0	0	0	0	0	1	0	0	1					https://www.researchgate.net/profile/Frank_Euteneuer/publication/321970506_Optimizing_expectations_and_distraction_leads_to_lower_cortisol_levels_after_acute_stress/links/5a3f482faca272d2944eb420/Optimizing-expectations-and-distraction-leads-to-lower-cortisol-levels-after-acute-stress.pdf			Publisher’s version
482	WOS:000426276000022	Steele, JS; Bush, K; Stowe, ZN; James, GA; Smitherman, S; Kilts, CD; Cisler, J	Implicit emotion regulation in adolescent girls: An exploratory investigation of Hidden Markov Modeling and its neural correlates	PLOS ONE	13	2			OA	2.21118	-1.36968	1	0	0	0	1	0	0	0	1	0	3	https://journals.plos.org/plosone/article?id=10.1371/journal.pone.0192318 ;	https://europepmc.org/articles/pmc5830311 ; https://www.ncbi.nlm.nih.gov/pmc/articles/PMC5830311/				http://search.proquest.com/openview/1ce1417b976de83505226eec7b2ebb4c/1?pq-origsite=gscholar&cbl=1436336
483	WOS:000426282800001	Keerthiwansa, R; Javorik, J; Kledrowetz, J; Nekoksa, P	ELASTOMER TESTING: THE RISK OF USING ONLY UNIAXIAL DATA FOR FITTING THE MOONEY-RIVLIN HYPERELASTIC-MATERIAL MODEL	MATERIALI IN TEHNOLOGIJE	52	1	3	8	OA	2.59218	-0.140331	1	0	0	0	0	1	0	1	0	1	4	http://mit.imt.si/Revija/izvodi/mit181/keerthiwansa.pdf ;		https://www.dlib.si/stream/URN:NBN:SI:doc-YAQ5W0D8/01b943c9-4926-484c-8048-e7c8b17d2a84/PDF		https://www.researchgate.net/profile/Pavel_Nekoksa/publication/323147394_Elastomer_testing_The_risk_of_using_only_uniaxial_data_for_fitting_the_Mooney-Rivlin_hyperelastic-material_model/links/5b2a0be70f7e9b1d009ba20d/Elastomer-testing-The-risk-of-using-only-uniaxial-data-for-fitting-the-Mooney-Rivlin-hyperelastic-material-model.pdf		https://pdfs.semanticscholar.org/2cad/a7fc4ae5d7c29bce4b5e9638c83387605468.pdf?_ga=2.133436934.981969661.1584444932-844905564.1579316102
484	WOS:000426360600001	Takahashi, K; Fujishiro, H; Naito, T; Yanagi, Y; Itoh, Y; Nakamura, T	Numerical Simulation of Electromagnetic and Thermal Stress in REBaCuO Superconducting Ring and Disk Bulks Reinforced by Stainless Steel Ring With Various Widths During Field-Cooled Magnetization	IEEE TRANSACTIONS ON APPLIED SUPERCONDUCTIVITY	28	3			OA	-0.20365	1.28159	0	0	0	0	0	0	1	1	0	0	2				http://ikebehp.mat.iwate-u.ac.jp/paper_pdf/256paper.pdf	https://www.researchgate.net/profile/H_Fujishiro/publication/322813312_Numerical_simulation_of_electromagnetic_and_thermal_stress_in_REBaCuO_superconducting_ring_and_disk_bulks_reinforced_by_stainless_steel_ring_with_various_widths_during_field-cooled_magnetization/links/5ade7a21a6fdcc29358d86fb/Numerical-simulation-of-electromagnetic-and-thermal-stress-in-REBaCuO-superconducting-ring-and-disk-bu…
485	WOS:000426363200067	Mayordomo, AC; Silva, JE; Gorlino, CV; Arias, JL; Beron, W; Di Genaro, MS	IL-12/23p40 overproduction by dendritic cells leads to an increased Th1 and Th17 polarization in a model of Yersinia enterocolitica-induced reactive arthritis in TNFRp55(-/-) mice	PLOS ONE	13	3			OA	0.860566	-0.922625	1	0	0	0	1	0	0	0	0	0	2	https://journals.plos.org/plosone/article?id=10.1371/journal.pone.0193573 ;	https://www.ncbi.nlm.nih.gov/pmc/articles/PMC5832265/ ; https://europepmc.org/articles/pmc5832265
486	WOS:000426367100001	Hajdova, P; Rajnak, M; Antal, V; Vojtkova, L; Diko, P	Change of Superconducting Properties of Single-Grain Sm-Ba-Cu-O Bulk by Sm/Ba Substitution Effect	IEEE TRANSACTIONS ON APPLIED SUPERCONDUCTIVITY	28	4			Closed	-1.24944	-0.464945	0	0	0	0	0	0	0	0	0	0	0
487	WOS:000426369100002	Zhao, YM; Ikram, M; Wang, JZ; Liu, Z; Du, LJ; Zhou, J; Kan, K; Zhang, WJ; Li, L; Shi, KY	Ultrafast NH3 Sensing Properties of WO3@CoWO4 Heterojunction Nanofibres at Room Temperature	AUSTRALIAN JOURNAL OF CHEMISTRY	71	2-3	87	94	OA	-0.365652	-0.263142	0	0	0	0	0	0	0	1	0	0	1					https://www.researchgate.net/publication/320460938_Ultrafast_NH3_Sensing_Properties_of_WO3CoWO4_Heterojunction_Nanofibres_at_Room_Temperature			Accepted or author’s version
488	WOS:000426379900007	Aleandri, S; Schonenberger, M; Niederquell, A; Kuentz, M	Temperature-Induced Surface Effects on Drug Nanosuspensions	PHARMACEUTICAL RESEARCH	35	3			OA	-0.365652	-0.263142	0	0	0	0	0	0	0	1	0	0	1					https://www.researchgate.net/profile/Simone_Aleandri2/publication/323326738_Temperature-Induced_Surface_Effects_on_Drug_Nanosuspensions/links/5a93d3aaa6fdccecff05e2a1/Temperature-Induced-Surface-Effects-on-Drug-Nanosuspensions.pdf			Publisher’s version
489	WOS:000426396000006	Ito, H; Miyazaki, N; Sugiyama, S; Ishida, M; Nakamura, Y; Iwasaki, S; Hasegawa, Y; Nakano, A	Investigations on electrode configurations for anion exchange membrane electrolysis	JOURNAL OF APPLIED ELECTROCHEMISTRY	48	3	305	316	Closed	-1.24944	-0.464945	0	0	0	0	0	0	0	0	0	0	0
490	WOS:000426411100007	Lasco, G	Kalaban: Young drug users' engagements with law enforcement in the Philippines	INTERNATIONAL JOURNAL OF DRUG POLICY	52		39	44	Closed	-1.24944	-0.464945	0	0	0	0	0	0	0	0	0	0	0
491	WOS:000426414600002	Moura-Assis, A; Afonso, MS; de Oliveira, V; Morari, J; dos Santos, GA; Koike, M; Lottenberg, AM; Catharino, RR; Velloso, LA; da Silva, ASR; de Moura, LP; Ropelle, ER; Pauli, JR; Cintra, DEC	Flaxseed oil rich in omega-3 protects aorta against inflammation and endoplasmic reticulum stress partially mediated by GPR120 receptor in obese, diabetic and dyslipidemic mice models	JOURNAL OF NUTRITIONAL BIOCHEMISTRY	53		9	19	Closed	-1.24944	-0.464945	0	0	0	0	0	0	0	0	0	0	0
492	WOS:000426419500008	Callahan, PG; Stinville, JC; Yao, ER; Echlin, MP; Titus, MS; De Graef, M; Gianola, DS; Pollock, TM	Transmission scanning electron microscopy: Defect observations and image simulations	ULTRAMICROSCOPY	186		49	61	Closed	-1.24944	-0.464945	0	0	0	0	0	0	0	0	0	0	0
493	WOS:000426419500009	Kirkland, EJ	Fine tuning an aberration corrected ADF-STEM	ULTRAMICROSCOPY	186		62	65	Closed	-1.24944	-0.464945	0	0	0	0	0	0	0	0	0	0	0
494	WOS:000426427000013	Elias, T; Jolivet, D; Mazoyer, M; Dupont, JC	Favourable and Unfavourable Scenarii of Radiative Fog Formation Defined by Ground-Based and Satellite Observation Data	AEROSOL AND AIR QUALITY RESEARCH	18	1	145	164	OA	1.07378	-1.4075	1	0	0	0	0	0	0	0	0	1	2	http://aaqr.org/article/download?articleId=6546&path=/files/article/6546/13_AAQR-17-01-FOG-0044_145-164.pdf ;						https://www.semanticscholar.org/paper/Favourable-and-Unfavourable-Scenarii-of-Radiative-Elias-Jolivet/b9d18fd2f2b68a8b4cb82e4facac854098482b71
495	WOS:000426427400003	Irvine, WTM	Moreau's hydrodynamic helicity and the life of vortex knots and links	COMPTES RENDUS MECANIQUE	346	3	170	174	OA	-0.319567	1.02999	0	0	1	0	0	0	0	0	0	1	2	https://www.sciencedirect.com/science/article/pii/S1631072117302309						https://app.dimensions.ai/details/grant/grant.3494001
496	WOS:000426439500016	Chung, BH; Kim, JH; Choi, BS; Park, CW; Kim, JI; Moon, IS; Kim, YS; Choi, YJ; Oh, EJ; Yang, CW	Clinical significance of the presence of antihuman leukocyte antigen-donor specific antibody in kidney transplant recipients with allograft dysfunction	KOREAN JOURNAL OF INTERNAL MEDICINE	33	1	157	167	OA	2.03177	-0.998444	1	0	0	0	1	0	0	0	0	1	3	http://www.kjim.org/journal/view.php?doi=10.3904/kjim.2016.107 ; https://www.e-sciencecentral.org/articles/SC000028851 ;	https://www.ncbi.nlm.nih.gov/pmc/articles/PMC5768540/ ; https://europepmc.org/articles/pmc5768540					https://pdfs.semanticscholar.org/6814/536667269a9ab59565884dd6cbd0c3d2f9a9.pdf
497	WOS:000426467900045	Gonda, X; Hullam, G; Antal, P; Eszlari, N; Petschner, P; Hokfelt, TGM; Anderson, IM; Deakin, JFW; Juhasz, G; Bagdy, G	Significance of risk polymorphisms for depression depends on stress exposure	SCIENTIFIC REPORTS	8				OA	4.90079	-0.178332	1	0	0	0	1	1	0	1	1	1	6	https://www.nature.com/articles/s41598-018-22221-z ;	https://www.ncbi.nlm.nih.gov/pmc/articles/PMC5834495/ ; https://europepmc.org/articles/pmc5834495 ;	http://repo.lib.semmelweis.hu/bitstream/handle/123456789/5264/GondaX_Scientific_Reports_2018_8__Article_number_3946_u.pdf?sequence=1 ; http://real.mtak.hu/85289/1/41598_2018_Article_22221.pdf ;		https://www.researchgate.net/publication/323523894_Significance_of_risk_polymorphisms_for_depression_depends_on_stress_exposure	http://search.proquest.com/openview/e873efc8abcc9a3f31b134e2a7dd87b2/1?pq-origsite=gscholar&cbl=2041939	https://core.ac.uk/download/pdf/157780861.pdf
498	WOS:000426492500002	Pang, SM; Le, SM; Yan, J	Mechanical responses of the mechanosensitive unstructured domains in cardiac titin	BIOLOGY OF THE CELL	110	3	65	76	Closed	-1.24944	-0.464945	0	0	0	0	0	0	0	0	0	0	0
499	WOS:000426495600030	Sudheesh, KV; Joseph, MM; Philips, DS; Samanta, A; Maiti, KK; Ajayaghosh, A	pH-Controlled Nanoparticles Formation and Tracking of Lysosomal Zinc Ions in Cancer Cells by Fluorescent Carbazole-Bipyridine Conjugates	CHEMISTRYSELECT	3	8	2416	2422	Closed	-1.24944	-0.464945	0	0	0	0	0	0	0	0	0	0	0
500	WOS:000426502600001	Im, D; Matsui, D; Arakawa, T; Isobe, K; Asano, Y; Fushinobu, S	Ligand complex structures of L-amino acid oxidase/monooxygenase from Pseudomonas sp AIU 813 and its conformational change	FEBS OPEN BIO	8	3	314	324	OA	1.74436	-0.720823	1	0	0	0	1	0	0	1	0	0	3	https://febs.onlinelibrary.wiley.com/doi/abs/10.1002/2211-5463.12387 ;	https://www.ncbi.nlm.nih.gov/pmc/articles/PMC5832979/ ; https://europepmc.org/articles/pmc5832979			https://www.researchgate.net/publication/322688581_Ligand-complex_structures_of_L-amino_acid_oxidasemonooxygenase_from_Pseudomonas_sp_AIU_813_and_its_conformational_change
501	WOS:000426502600017	Tsuchiya, M; Ogawa, H; Koujin, T; Mori, C; Osakada, H; Kobayashi, S; Hiraoka, Y; Haraguchi, T	p62/SQSTM1 promotes rapid ubiquitin conjugation to target proteins after endosome rupture during xenophagy	FEBS OPEN BIO	8	3	470	480	OA	2.91556	-0.796641	1	0	0	0	1	0	0	1	0	1	4	https://febs.onlinelibrary.wiley.com/doi/abs/10.1002/2211-5463.12385 ;	https://www.ncbi.nlm.nih.gov/pmc/articles/PMC5832981/ ; https://europepmc.org/articles/pmc5832981			https://www.researchgate.net/profile/Hidesato_Ogawa/publication/322666497_p62SQSTM1_promotes_rapid_ubiquitin_conjugation_to_target_proteins_after_endosome_rupture_during_xenophagy/links/5a7f3fd5a6fdcc0d4baa791e/p62-SQSTM1-promotes-rapid-ubiquitin-conjugation-to-target-proteins-after-endosome-rupture-during-xenophagy.pdf		https://app.dimensions.ai/details/publication/pub.1049769749
502	WOS:000426508000026	Qiu, JH; Wang, H; Du, ZL; Cheng, X; Liu, YS; Wang, HB	Preparation of polyacrylamide via dispersion polymerization with gelatin as a stabilizer and its synergistic effect on organic dye flocculation	JOURNAL OF APPLIED POLYMER SCIENCE	135	21			Closed	-1.24944	-0.464945	0	0	0	0	0	0	0	0	0	0	0
503	WOS:000426519500001	Banavath, JN; Chakradhar, T; Pandit, V; Konduru, S; Guduru, KK; Akila, CS; Podha, S; Puli, COR	Stress Inducible Overexpression of AtHDG11 Leads to Improved Drought and Salt Stress Tolerance in Peanut (Arachis hypogaea L.)	FRONTIERS IN CHEMISTRY	6				OA	3.55018	0.268727	1	0	0	0	1	1	0	1	0	1	5	https://www.frontiersin.org/articles/10.3389/fchem.2018.00034 ;	https://europepmc.org/articles/pmc5840212 ; https://www.ncbi.nlm.nih.gov/pmc/articles/PMC5840212/	http://oar.icrisat.org/10541/1/Stress%20Inducible%20Overexpression%20of%20AtHDG11.pdf ;		https://www.researchgate.net/profile/Krishna_Kumar_Guduru/publication/323572241_Stress_Inducible_Overexpression_of_AtHDG11_Leads_to_Improved_Drought_and_Salt_Stress_Tolerance_in_Peanut_Arachis_hypogaea_L/links/5a9e393d4585155dc184d861/Stress-Inducible-Overexpression-of-AtHDG11-Leads-to-Improved-Drought-and-Salt-Stress-Tolerance-in-Peanut-Arachis-hypogaea-L.pdf		https://pdfs.semanticscholar.org/431b/2a20f117cc5571f761f9501cf7b1b811821b.pdf ; https://app.dimensions.ai/details/publication/pub.1101311971?and_facet_journal=jour.1010066#readcube-epdf
504	WOS:000426527500002	Landon-Cardinal, O; Govia, LCG; Clerk, AA	Quantitative Tomography for Continuous Variable Quantum Systems	PHYSICAL REVIEW LETTERS	120	9			OA	0.431928	1.59343	0	0	0	1	1	0	0	1	0	0	3	https://link.aps.org/accepted/10.1103/PhysRevLett.120.090501 (CHORUS)	https://arxiv.org/abs/1706.07816			https://www.groundai.com/project/quantitative-tomography-for-continuous-variable-quantum-systems/1
505	WOS:000426533500014	Shitashima, Y; Shimozawa, T; Asahi, T; Miyawaki, A	A dual-ligand-modulable fluorescent protein based on UnaG and calmodulin	BIOCHEMICAL AND BIOPHYSICAL RESEARCH COMMUNICATIONS	496	3	872	879	OA	-0.876033	2.00518	0	1	0	0	0	0	0	0	0	0	1	https://www.sciencedirect.com/science/article/pii/S0006291X18301499
506	WOS:000426547200003	Chiaranairungroj, M; Pimpin, A; Srituravanich, W	Fabrication of high-density microneedle masters towards the commercialisation of dissolving microneedles	MICRO & NANO LETTERS	13	3	284	288	Closed	-1.24944	-0.464945	0	0	0	0	0	0	0	0	0	0	0
507	WOS:000426574800006	Liu, XQ; Pei, T; Zhou, CH; Du, YY; Ma, T; Xie, CJ; Xu, J	A systems dynamic model of a coal-based city with multiple adaptive scenarios: A case study of Ordos, China	SCIENCE CHINA-EARTH SCIENCES	61	3	302	316	Closed	-1.24944	-0.464945	0	0	0	0	0	0	0	0	0	0	0
508	WOS:000426584700029	Sodha, MS; Verma, RK	Nonlinear electromagnetic propagation in ionosphere: Inclusion of electron temperature dependence of the collision parameter (delta)	PHYSICS OF PLASMAS	25	2			Closed	-1.24944	-0.464945	0	0	0	0	0	0	0	0	0	0	0
509	WOS:000426584700039	Mendonca, J; Chandra, D; Sen, A; Thyagaraja, A	Visco-resistive MHD study of internal kink (m=1) modes	PHYSICS OF PLASMAS	25	2			OA	0.592343	0.145915	0	0	0	0	1	0	0	1	0	0	2		https://arxiv.org/abs/1710.04878			https://www.researchgate.net/profile/Jervis_Mendonca/publication/320413404_Visco-resistive_MHD_study_of_internal_kinkm1_modes/links/5a73fb03458515512077e91b/Visco-resistive-MHD-study-of-internal-kinkm1-modes.pdf ; https://www.groundai.com/project/visco-resistive-mhd-study-of-internal-kinkm1-modes/2
510	WOS:000426594800014	Shoffel-Havakuk, H; Carmel-Neiderman, NN; Halperin, D; Galitz, YS; Levin, D; Haimovich, Y; Cohen, O; Abitbol, J; Lahav, Y	Menstrual Cycle, Vocal Performance, and Laryngeal Vascular Appearance: An Observational Study on 17 Subjects	JOURNAL OF VOICE	32	2	226	233	Closed	-1.24944	-0.464945	0	0	0	0	0	0	0	0	0	0	0
511	WOS:000426600300018	Hlevca, D; Gillieron, P; Grasso, F	Experimental study of the active control applied to the flow past a backward facing ramp	EXPERIMENTS IN FLUIDS	59	3			Closed	-1.24944	-0.464945	0	0	0	0	0	0	0	0	0	0	0
512	WOS:000426612400010	Mattox, TM; Groome, C; Doran, A; Beavers, CM; Urban, JJ	Chloride influence on the formation of lanthanum hexaboride: An in-situ diffraction study	JOURNAL OF CRYSTAL GROWTH	486		60	65	OA	0.642371	3.27236	0	1	0	0	0	1	0	1	0	0	3	https://www.sciencedirect.com/science/article/pii/S0022024818300204		https://escholarship.org/uc/item/39t905fg		https://www.researchgate.net/publication/322843059_Chloride_Influence_on_the_Formation_of_Lanthanum_Hexaboride_an_In-Situ_Diffraction_Study
513	WOS:000426615600018	Kang, HJ; Liu, YY; Lai, H; Yu, XY; Cheng, ZJ; Jiang, L	Under-Oil Switchable Superhydrophobicity to Superhydrophilicity Transition on TiO2 Nanotube Arrays	ACS NANO	12	2	1074	1082	Closed	-1.24944	-0.464945	0	0	0	0	0	0	0	0	0	0	0
514	WOS:000426647000001	Liang, CZ; Chung, TS	Ultrahigh Flux Composite Hollow Fiber Membrane via Highly Crosslinked PDMS for Recovery of Hydrocarbons: Propane and Propene	MACROMOLECULAR RAPID COMMUNICATIONS	39	5			OA	-0.365652	-0.263142	0	0	0	0	0	0	0	1	0	0	1					https://www.researchgate.net/profile/Can_Zeng_Liang/publication/321622098_CommuniCation_1700535_1_of_7_Ultrahigh_Flux_Composite_Hollow_Fiber_Membrane_via_Highly_Crosslinked_PDMS_for_Recovery_of_Hydrocarbons_Propane_and_Propene/links/5a29187d0f7e9b71dd100f79/CommuniCation-1700535-1-of-7-Ultrahigh-Flux-Composite-Hollow-Fiber-Membrane-via-Highly-Crosslinked-PDMS-for-Recovery-of-Hydrocarbons-Propane-…			Publisher’s version
515	WOS:000426653800005	Ors, ME; Randoux, B; Selim, S; Siah, A; Couleaud, G; Maumene, C; Sahmer, K; Halama, P; Reignault, P	Cultivar-dependent partial resistance and associated defence mechanisms in wheat against Zymoseptoria tritici	PLANT PATHOLOGY	67	3	561	572	OA	-0.365652	-0.263142	0	0	0	0	0	0	0	1	0	0	1					https://www.researchgate.net/profile/Sameh_Selim/publication/318641850_Cultivar-dependent_partial_resistance_and_associated_defense_mechanisms_in_wheat_against_Zymoseptoria_tritici/links/5a20629a4585158865c4ef3b/Cultivar-dependent-partial-resistance-and-associated-defense-mechanisms-in-wheat-against-Zymoseptoria-tritici.pdf			Accepted or author’s version
516	WOS:000426656000001	Jakhmola, CK; Kumar, A; Chauhan, SS	To Ligate or Not to Ligate? Managing the Difficult Indirect Sac in Laparoscopic Totally Extraperitoneal Repair of the Inguinal Hernia	JOURNAL OF LAPAROENDOSCOPIC & ADVANCED SURGICAL TECHNIQUES	28	9	1035	1040	Closed	-1.24944	-0.464945	0	0	0	0	0	0	0	0	0	0	0
517	WOS:000426656700008	Spyrantis, A; Cattani, A; Strzelczyk, A; Rosenow, F; Seifert, V; Freiman, TM	Robot-guided stereoelectroencephalography without a computed tomography scan for referencing: Analysis of accuracy	INTERNATIONAL JOURNAL OF MEDICAL ROBOTICS AND COMPUTER ASSISTED SURGERY	14	2			Closed	-1.24944	-0.464945	0	0	0	0	0	0	0	0	0	0	0
518	WOS:000426662100005	Sokolova, E; Camara, F	From structure topology to chemical composition. XXV: new insights into the close packing of cations in the structures of the seidozerite-supergroup TS-block minerals	ZEITSCHRIFT FUR KRISTALLOGRAPHIE-CRYSTALLINE MATERIALS	233	3-4	205	221	OA	-0.365652	-0.263142	0	0	0	0	0	0	0	1	0	0	1					https://www.researchgate.net/publication/322938056_From_structure_topology_to_chemical_composition_XXV_New_insights_into_the_close_packing_of_cations_in_the_structures_of_the_seidozerite-supergroup_TS-block_minerals			Publisher’s version
519	WOS:000426688200011	Liu, ZF; Pan, S	Fuzzy-Rough Instance Selection Combined with Effective Classifiers in Credit Scoring	NEURAL PROCESSING LETTERS	47	1	193	202	Closed	-1.24944	-0.464945	0	0	0	0	0	0	0	0	0	0	0
520	WOS:000426693100006	Pahwa, RS; Lu, JB; Jiang, NJ; Ng, TT; Do, MN	Locating 3D Object Proposals: A Depth-Based Online Approach	IEEE TRANSACTIONS ON CIRCUITS AND SYSTEMS FOR VIDEO TECHNOLOGY	28	3	626	639	OA	1.22696	1.21128	0	0	0	0	1	1	0	1	0	0	3		https://arxiv.org/abs/1709.02653	http://oar.a-star.edu.sg/jspui/handle/123456789/2157		https://www.researchgate.net/publication/309005253_Locating_3D_Object_Proposals_A_Depth-Based_Online_Approach
521	WOS:000426697100008	Al-Tarifi, MA; Filipovic, DS	On the Assessment of Antenna Patterns for Wideband Amplitude-Only Direction Finding	IEEE ANTENNAS AND WIRELESS PROPAGATION LETTERS	17	3	385	388	Closed	-1.24944	-0.464945	0	0	0	0	0	0	0	0	0	0	0
522	WOS:000426698700023	Brunk, E; Sahoo, S; Zielinski, DC; Altunkaya, A; Drager, A; Mih, N; Gatto, F; Nilsson, A; Gonzalez, GAP; Aurich, MK; Prlic, A; Sastry, A; Danielsdottir, AD; Heinken, A; Noronha, A; Rose, PW; Burley, SK; Fleming, RMT; Nielsen, J; Thiele, I; Palsson, BO	Recon3D enables a three-dimensional view of gene variation in human metabolism	NATURE BIOTECHNOLOGY	36	3	272	+	OA	1.22696	1.21128	0	0	0	0	1	1	0	1	0	0	3		https://europepmc.org/articles/pmc5840010 ; https://www.ncbi.nlm.nih.gov/pubmed/29457794 ; https://www.osti.gov/biblio/1489280	http://orbit.dtu.dk/en/publications/recon3d-enables-a-threedimensional-view-of-gene-variation-in-human-metabolism(ff31b1fb-e412-4280-9737-c3673a9ee05e).html		https://www.researchgate.net/profile/Elizabeth_Brunk/publication/323271637_Recon3D_enables_a_three-dimensional_view_of_gene_variation_in_human_metabolism/links/5a94a51a45851535bcdabc05/Recon3D-enables-a-three-dimensional-view-of-gene-variation-in-human-metabolism.pdf
523	WOS:000426699200020	Fukumura, T; Sambandan, E; Yamashita, H	Preparation, characterizations, and antibacterial properties of Cu/SnO2 nanocomposite bilayer coatings	JOURNAL OF COATINGS TECHNOLOGY AND RESEARCH	15	2	437	443	Closed	-1.24944	-0.464945	0	0	0	0	0	0	0	0	0	0	0
524	WOS:000426724800038	Basoglu, OK; Tasbakan, MS	Gender differences in clinical and polysomnographic features of obstructive sleep apnea: a clinical study of 2827 patients	SLEEP AND BREATHING	22	1	241	249	Closed	-1.24944	-0.464945	0	0	0	0	0	0	0	0	0	0	0
525	WOS:000426732700021	Schmid, SL; Bachmann, E; Fischer, M; Meyer, DC; Gerber, CA; Snedeker, JG; Farshad, M	Pedicle screw augmentation with bone cement enforced Vicryl mesh	JOURNAL OF ORTHOPAEDIC RESEARCH	36	1	212	216	OA	-1.49077	1.10581	0	0	1	0	0	0	0	0	0	0	1	https://onlinelibrary.wiley.com/doi/abs/10.1002/jor.23631
526	WOS:000426734800005	Zhang, L; Zhou, QL; Yang, XW	Determination of the transformation of ginsenosides in Ginseng Radix et Rhizoma during decoction with water using ultra-fast liquid chromatography coupled with tandem mass spectrometry	JOURNAL OF SEPARATION SCIENCE	41	5	1039	1049	Closed	-1.24944	-0.464945	0	0	0	0	0	0	0	0	0	0	0
527	WOS:000426736800005	Robinson, JC; Rostami, N; Casement, J; Vollmer, W; Rickard, AH; Jakubovics, NS	ArcR modulates biofilm formation in the dental plaque colonizer Streptococcus gordonii	MOLECULAR ORAL MICROBIOLOGY	33	2	143	154	OA	-0.614827	0.600424	0	0	0	0	0	1	0	0	0	0	1			https://deepblue.lib.umich.edu/bitstream/handle/2027.42/142503/omi12207.pdf?sequence=2&isAllowed=y ; https://eprints.ncl.ac.uk/file_store/production/242101/9EAFD412-7B60-48FB-8F5D-781B76B71192.pdf					Publisher’s version
528	WOS:000426751800008	Abolghasemi, MM; Habibiyan, R; Jaymand, M; Piryaei, M	A star-shaped polythiophene dendrimer coating for solid-phase microextraction of triazole agrochemicals	MICROCHIMICA ACTA	185	3			OA	-0.365652	-0.263142	0	0	0	0	0	0	0	1	0	0	1					https://www.researchgate.net/publication/323181228_A_star-shaped_polythiophene_dendrimer_coating_for_solid-phase_microextraction_of_triazole_agrochemicals			Publisher’s version
529	WOS:000426759100005	Chatterjee, K; Drosou, K; Georgiou, SD; Koukouvinos, C	Multi-level and mixed-level k-circulant supersaturated designs	METRIKA	81	3	337	355	Closed	-1.24944	-0.464945	0	0	0	0	0	0	0	0	0	0	0
530	WOS:000426761200014	Radhakrishna, V; Aljawarneh, SA; Kumar, PV; Choo, KKR	A novel fuzzy gaussian-based dissimilarity measure for discovering similarity temporal association patterns	SOFT COMPUTING	22	6	1903	1919	Closed	-1.24944	-0.464945	0	0	0	0	0	0	0	0	0	0	0
531	WOS:000426765100028	Lubke, M; Sumboja, A; McCafferty, L; Armer, CF; Handoko, AD; Du, YH; McColl, K; Cora, F; Brett, D; Liu, ZL; Darr, JA	Transition-Metal-Doped alpha-MnO2 Nanorods as Bifunctional Catalysts for Efficient Oxygen Reduction and Evolution Reactions	CHEMISTRYSELECT	3	9	2613	2622	OA	-0.614827	0.600424	0	0	0	0	0	1	0	0	0	0	1			http://discovery.ucl.ac.uk/id/eprint/10049213 ;					Accepted or author’s version
532	WOS:000426775500008	Withanachchi, SS; Ghambashidze, G; Kunchulia, I; Urushadze, T; Ploeger, A	A Paradigm Shift in Water Quality Governance in a Transitional Context: A Critical Study about the Empowerment of Local Governance in Georgia	WATER	10	2			OA	2.59218	-0.140331	1	0	0	0	0	1	0	1	0	1	4	https://www.mdpi.com/2073-4441/10/2/98 ;		https://kobra.uni-kassel.de/handle/123456789/2018020654521		https://www.researchgate.net/publication/322694233_A_Paradigm_Shift_in_Water_Quality_Governance_in_a_Transitional_Context_A_Critical_Study_about_the_Empowerment_of_Local_Governance_in_Georgia		https://pdfs.semanticscholar.org/aa92/67f23d3a6a4ed07e43d2f0309c5ab8cdc07c.pdf
533	WOS:000426782300018	Fu, XD; Cui, ZL; Chen, Y; Tang, YJ; Wu, CC; Xu, JP; Lin, DH	Endogenous SARI exerts oncogenic functions in human K562 leukemia cells by targeting the PI3K/Akt/mTOR and NF-kappa B signaling pathways	INTERNATIONAL JOURNAL OF CLINICAL AND EXPERIMENTAL PATHOLOGY	11	1	179	188	OA	2.03177	-0.998444	1	0	0	0	1	0	0	0	0	1	3	http://www.ijcep.com/files/ijcep0067666.pdf ;	https://www.ncbi.nlm.nih.gov/pmc/articles/PMC6957961/					https://pdfs.semanticscholar.org/edcc/798bf49f51fc72245cc03bee1a46bf764134.pdf
534	WOS:000426839000013	Hertzog, J; Carre, V; Dufour, A; Aubriet, F	Semi-Targeted Analysis of Complex Matrices by ESI FT-ICR MS or How an Experimental Bias may be Used as an Analytical Tool	JOURNAL OF THE AMERICAN SOCIETY FOR MASS SPECTROMETRY	29	3	543	557	OA	-1.49077	1.10581	0	0	1	0	0	0	0	0	0	0	1	https://link.springer.com/article/10.1007/s13361-017-1865-y
535	WOS:000426855500014	Jang, N; Kwon, HJ; Park, MH; Kang, SH; Bae, YK	Prognostic Value of Tumor-Infiltrating Lymphocyte Density Assessed Using a Standardized Method Based on Molecular Subtypes and Adjuvant Chemotherapy in Invasive Breast Cancer	ANNALS OF SURGICAL ONCOLOGY	25	4	937	946	OA	-0.365652	-0.263142	0	0	0	0	0	0	0	1	0	0	1					https://www.researchgate.net/publication/322467677_Prognostic_Value_of_Tumor-Infiltrating_Lymphocyte_Density_Assessed_Using_a_Standardized_Method_Based_on_Molecular_Subtypes_and_Adjuvant_Chemotherapy_in_Invasive_Breast_Cancer			Publisher’s version
536	WOS:000426890500017	Furushima, D; Yamada, H; Kido, M; Ohno, Y	The Impact of One-Dose Package of Medicines on Patient Waiting Time in Dispensing Pharmacy: Application of a Discrete Event Simulation Model	BIOLOGICAL & PHARMACEUTICAL BULLETIN	41	3	409	418	OA	1.07378	-1.4075	1	0	0	0	0	0	0	0	0	1	2	https://www.jstage.jst.go.jp/article/bpb/41/3/41_b17-00781/_article/-char/ja/ ;						https://pdfs.semanticscholar.org/c591/fcaaa84e19721e07e5e40fbde665b662e191.pdf?_ga=2.68428753.1381465315.1595570616-844905564.1579316102
537	WOS:000426900800007	Seyyedi, SM; Ebrahimian, E; Rezaei-Chiyaneh, E	Saffron Daughter Corms Formation, Nitrogen and Phosphorous Uptake in Response to Low Planting Density, Sampling Rounds, Vermicompost and Mineral Fertilizers	COMMUNICATIONS IN SOIL SCIENCE AND PLANT ANALYSIS	49	5	585	603	OA	-0.365652	-0.263142	0	0	0	0	0	0	0	1	0	0	1					https://www.researchgate.net/profile/Elnaz_Ebrahimian/publication/322871265_Saffron_Daughter_Corms_Formation_Nitrogen_and_Phosphorous_Uptake_in_Response_to_Low_Planting_Density_Sampling_Rounds_Vermicompost_and_Mineral_Fertilizers/links/5aa248bc0f7e9badd9a60b49/Saffron-Daughter-Corms-Formation-Nitrogen-and-Phosphorous-Uptake-in-Response-to-Low-Planting-Density-Sampling-Rounds-Vermicompost-and-Mine…			Publisher’s version
538	WOS:000426906500001	van der Deijl, EC; van der Perk, M; Middelkoop, H	Establishing a sediment budget in the newly created "Kleine Noordwaard" wetland area in the Rhine-Meuse delta	EARTH SURFACE DYNAMICS	6	1	187	201	OA	3.9428	-0.58739	1	0	0	0	0	1	0	1	1	1	5	https://esurf.copernicus.org/articles/6/187/2018/esurf-6-187-2018.pdf ;		https://dspace.library.uu.nl/handle/1874/364243		https://www.researchgate.net/profile/Eveline_Van_Der_Deijl/publication/323607642_Establishing_a_sediment_budget_in_the_newly_created_Kleine_Noordwaard_wetland_area_in_the_Rhine-Meuse_delta/links/5a9fd1bd45851543e634d33a/Establishing-a-sediment-budget-in-the-newly-created-Kleine-Noordwaard-wetland-area-in-the-Rhine-Meuse-delta.pdf	http://search.proquest.com/openview/a17f8bdd6562775b4bf68e5d1da1212c/1?pq-origsite=gscholar&cbl=2037686	https://pdfs.semanticscholar.org/3118/d0642a1ddeb65596e2ef0e12acbf4ceb09ff.pdf?_ga=2.249386759.1278945779.1596183078-1464625391.1590670293
539	WOS:000426913200002	Agarwal, D; Robinson, TT; Armstrong, CG; Marques, S; Vasilopoulos, I; Meyer, M	Parametric design velocity computation for CAD-based design optimization using adjoint methods	ENGINEERING WITH COMPUTERS	34	2	225	239	OA	2.2804	2.54768	0	1	0	0	0	1	0	0	1	1	4	https://link.springer.com/article/10.1007/s00366-017-0534-x		https://pureadmin.qub.ac.uk/ws/files/132798464/10.1007_2Fs00366_017_0534_x.pdf			https://www.springerprofessional.de/en/parametric-design-velocity-computation-for-cad-based-design-opti/13331936	https://core.ac.uk/download/pdf/96662989.pdf
540	WOS:000426930000018	Wang, X; Ling, N; Li, YX; Zhang, SL	Crystal structure of dichlorido bis[1-[(2-methyl-1H-benzoimidazol-1-yl)methyl]-1H-benzotriazole-kappa N-1]cadmium(II), C30H26CdCl2N10	ZEITSCHRIFT FUR KRISTALLOGRAPHIE-NEW CRYSTAL STRUCTURES	233	2	215	216	OA	0.786361	-1.12988	1	0	0	0	0	0	0	1	0	0	2	https://www.degruyter.com/view/j/ncrs.2018.233.issue-2/ncrs-2017-0211/ncrs-2017-0211.xml ;				https://www.researchgate.net/publication/230833873_Dichloridobis1-2-methyl-benzimidazol-1-yl-kN_meth-ylbenzotriazolezinc/download
541	WOS:000426933600022	Davydov, VV; Velichko, EN; Myazin, NS; Rud', VY	A Method for Studying the Magnetic Susceptibility of Colloidal Solutions in Ferrofluidic Cells	INSTRUMENTS AND EXPERIMENTAL TECHNIQUES	61	1	116	122	Closed	-1.24944	-0.464945	0	0	0	0	0	0	0	0	0	0	0
542	WOS:000426934400002	Agnard, S; Hazel, B; Liu, ZH	Study of grinding tool profiling for robotic processes	MACHINING SCIENCE AND TECHNOLOGY	22	2	203	224	Closed	-1.24944	-0.464945	0	0	0	0	0	0	0	0	0	0	0
543	WOS:000426935500013	Tsiepe, JT; Mamba, BB; Inamuddin; Abd-El-Aziz, AS; Mishra, AK	Fe3O4-beta-cyclodextrin-Chitosan Bionanocomposite for Arsenic Removal from Aqueous Solution	JOURNAL OF INORGANIC AND ORGANOMETALLIC POLYMERS AND MATERIALS	28	2	467	480	Closed	-1.24944	-0.464945	0	0	0	0	0	0	0	0	0	0	0
544	WOS:000426940300003	Ziebarth, NR	Lung cancer risk perception biases	PREVENTIVE MEDICINE	110		16	23	Closed	-1.24944	-0.464945	0	0	0	0	0	0	0	0	0	0	0
545	WOS:000426953200004	Gross, N	Pragmatism and the study of large-scale social phenomena	THEORY AND SOCIETY	47	1	87	111	Closed	-1.24944	-0.464945	0	0	0	0	0	0	0	0	0	0	0
546	WOS:000426957200001	Bentley, T	Colonial apologies and the problem of the transgressor speaking	THIRD WORLD QUARTERLY	39	3	399	417	OA	-0.614827	0.600424	0	0	0	0	0	1	0	0	0	0	1			https://abdn.pure.elsevier.com/en/publications/colonial-apologies-and-the-problem-of-the-transgressor-speaking					Accepted or author’s version
547	WOS:000426964100012	Zhang, JP; Wang, XZ; Lu, YM; Bhusal, SJ; Song, QJ; Cregan, PB; Yen, Y; Brown, M; Jiang, GL	Genome-wide Scan for Seed Composition Provides Insights into Soybean Quality Improvement and the Impacts of Domestication and Breeding	MOLECULAR PLANT	11	3	460	472	OA	-0.606984	1.30761	0	0	1	0	0	0	0	1	0	0	2	https://www.sciencedirect.com/science/article/pii/S1674205217303866 ; https://www.cell.com/molecular-plant/pdf/S1674-2052(17)30386-6.pdf ;				https://www.researchgate.net/profile/Jiaoping_Zhang/publication/322205851_Genome-wide_Scan_for_Seed_Composition_Provides_Insights_into_Soybean_Quality_Improvement_and_the_Impacts_of_Domestication_and_Breeding/links/5a4cf12a0f7e9b8284c4ab85/Genome-wide-Scan-for-Seed-Composition-Provides-Insights-into-Soybean-Quality-Improvement-and-the-Impacts-of-Domestication-and-Breeding.pdf
548	WOS:000426986200006	Ma, WT; Qiu, XY; Duan, JD; Li, YS; Chen, BD	Kernel recursive generalized mixed norm algorithm	JOURNAL OF THE FRANKLIN INSTITUTE-ENGINEERING AND APPLIED MATHEMATICS	355	4	1596	1613	Closed	-1.24944	-0.464945	0	0	0	0	0	0	0	0	0	0	0
549	WOS:000426999500001	Oliver, RA; Lovric, V; Christou, C; Aiken, SS; Cooper, JJ; Walsh, WR	Application of Calcium Sulfate for Dead Space Management in Soft Tissue: Characterisation of a Novel In Vivo Response	BIOMED RESEARCH INTERNATIONAL					OA	4.26618	-1.2437	1	0	0	0	1	0	0	1	1	1	5	https://www.hindawi.com/journals/bmri/2018/8065141/abs/ ;	https://europepmc.org/articles/pmc5859833 ; https://www.ncbi.nlm.nih.gov/pmc/articles/PMC5859833/			https://www.researchgate.net/publication/323612264_Application_of_Calcium_Sulfate_for_Dead_Space_Management_in_Soft_Tissue_Characterisation_of_a_Novel_In_Vivo_Response	http://search.proquest.com/openview/ed11ef947d5578e103aaf2ff99b1da08/1?pq-origsite=gscholar&cbl=237798 ; http://search.ebscohost.com/login.aspx?direct=true&profile=ehost&scope=site&authtype=crawler&jrnl=23146133&AN=128311959&h=Sltp5lcT1DaY5NQpjYAvk9l07CMEUfipIu1O9xNbRy0SLQNCuWs6wr8r%2BkOwv8ccxa9EsyM%2FmZIvbsIMHhK4fg%3D%3D&crl=f	https://pdfs.semanticscholar.org/0d7f/f3b9192c69b2734850a47900cb8e6da2a664.pdf?_ga=2.110170053.1369367039.1581683780-844905564.1579316102
550	WOS:000427006300017	Walczak, M; Ganesan, SM; Niles, JC; Yeh, E	ATG8 Is Essential Specifically for an Autophagy-Independent Function in Apicoplast Biogenesis in Blood-Stage Malaria Parasites	MBIO	9	1			OA	4.90079	-0.178332	1	0	0	0	1	1	0	1	1	1	6	https://mbio.asm.org/content/9/1/e02021-17.short ;	https://europepmc.org/articles/pmc5750400 ; https://www.ncbi.nlm.nih.gov/pmc/articles/PMC5750400/ ; https://europepmc.org/abstract/ppr/ppr16588 ; https://www.biorxiv.org/content/10.1101/195578v1.full	https://dspace.mit.edu/handle/1721.1/117702		https://www.researchgate.net/publication/322253007_ATG8_Is_Essential_Specifically_for_an_Autophagy-Independent_Function_in_Apicoplast_Biogenesis_in_Blood-Stage_Malaria_Parasites	http://search.proquest.com/openview/ba98d8cd7a873269bf2b2792893552df/1?pq-origsite=gscholar&cbl=2050091	https://pdfs.semanticscholar.org/e0a4/211e084bcb4f6da0abe8cd19827457d85a9e.pdf
551	WOS:000427007300001	Sato, Y; Ozawa, S; Tanifuji, Y; Torii, T	A three-dimensional radiation image display on a real space image created via photogrammetry	JOURNAL OF INSTRUMENTATION	13				Closed	-1.24944	-0.464945	0	0	0	0	0	0	0	0	0	0	0
552	WOS:000427007700007	Pai, VP; Pietak, A; Willocq, V; Ye, B; Shi, NQ; Levin, M	HCN2 Rescues brain defects by enforcing endogenous voltage pre-patterns	NATURE COMMUNICATIONS	9				OA	0.860566	-0.922625	1	0	0	0	1	0	0	0	0	0	2	https://www.nature.com/articles/s41467-018-03334-5 ;	https://europepmc.org/articles/pmc5843655 ; https://www.ncbi.nlm.nih.gov/pmc/articles/PMC5843655/
553	WOS:000427014600006	Cesaretti, G; Lang, NP; Vigano, P; Bengazi, F; Alccayhuaman, KAA; Botticelli, D	Immediate and delayed loading of fixed dental prostheses supported by single or two splinted implants: A histomorphometric study in dogs	JOURNAL OF ORAL REHABILITATION	45	4	308	316	OA	-1.40986	0.982573	0	0	0	1	0	0	0	0	0	0	1	https://onlinelibrary.wiley.com/doi/am-pdf/10.1111/joor.12612
554	WOS:000427020900030	Knudsen, JG; Bertholdt, L; Gudiksen, A; Gerbal-Chaloin, S; Rasmussen, MK	Skeletal Muscle Interleukin-6 Regulates Hepatic Cytochrome P450 Expression: Effects of 16-Week High-Fat Diet and Exercise	TOXICOLOGICAL SCIENCES	162	1	309	317	OA	-1.49077	1.10581	0	0	1	0	0	0	0	0	0	0	1	https://academic.oup.com/toxsci/article-abstract/162/1/309/4644765
555	WOS:000427037600006	Liu, YZ; Zhang, J	The Impact of Negative Life Events on Attempted Suicide in Rural China	JOURNAL OF NERVOUS AND MENTAL DISEASE	206	3	187	194	OA	-0.291447	-0.0558869	0	0	0	0	1	0	0	0	0	0	1		https://www.ncbi.nlm.nih.gov/pmc/articles/PMC5812834/ ; https://europepmc.org/articles/pmc5812834						Accepted or author’s version
556	WOS:000427041900004	Toft, N; Birgens, H; Abrahamsson, J; Griskevicius, L; Hallbook, H; Heyman, M; Klausen, TW; Jonsson, OG; Palk, K; Pruunsild, K; Quist-Paulsen, P; Vaitkeviciene, G; Vettenranta, K; Asberg, A; Frandsen, TL; Marquart, HV; Madsen, HO; Noren-Nystrom, U; Schmiegelow, K	Results of NOPHO ALL2008 treatment for patients aged 1-45 years with acute lymphoblastic leukemia	LEUKEMIA	32	3	606	615	OA	0.556379	0.524605	0	0	0	0	0	1	0	0	0	1	2			https://helda.helsinki.fi/bitstream/handle/10138/233944/Results_of_NOPHO_ALL2008_treatment.pdf?sequence=1				https://core.ac.uk/download/pdf/157587637.pdf
557	WOS:000427060600017	Nguyen, LTT; Takemura, AJ; Ohniwa, RL; Saito, S; Morikawa, K	Sodium Polyanethol Sulfonate Modulates Natural Transformation of SigH-Expressing Staphylococcus aureus	CURRENT MICROBIOLOGY	75	4	499	504	OA	-0.614827	0.600424	0	0	0	0	0	1	0	0	0	0	1			https://tsukuba.repo.nii.ac.jp/?action=pages_view_main&active_action=repository_view_main_item_detail&item_id=46287&item_no=1&page_id=13&block_id=83					Accepted or author’s version
558	WOS:000427085400004	Rosu-Finsen, A; McCoustra, MRS	Impact of oxygen chemistry on model interstellar grain surfaces	PHYSICAL CHEMISTRY CHEMICAL PHYSICS	20	8	5368	5376	OA	0.556379	0.524605	0	0	0	0	0	1	0	0	0	1	2			http://discovery.ucl.ac.uk/id/eprint/10054151 ;				https://www.semanticscholar.org/paper/Surface-Science-Investigations-of-Icy-Mantle-Growth-Marchione-Rosu-Finsen/2fdcf4de758d063d0c8132e8f281a4c93964bbb0
559	WOS:000427085600017	Guo, B; Lin, XZ; Yuan, ZY	Natural clay attapulgite as the raw material for synthesis of Al/Ti/Mg-containing mesoporous silicates with cubic, 3D hexagonal, and lamellar mesostructures	JOURNAL OF SOL-GEL SCIENCE AND TECHNOLOGY	85	3	638	646	Closed	-1.24944	-0.464945	0	0	0	0	0	0	0	0	0	0	0
560	WOS:000427094000035	Phukan, B; Mukherjee, C; Goswami, U; Sarmah, A; Mukherjee, S; Sahoo, SK; Moi, SC	A New Bis(aquated) High Relaxivity Mn(II) Complex as an Alternative to Gd(III)-Based MRI Contrast Agent	INORGANIC CHEMISTRY	57	5	2631	2638	Closed	-1.24944	-0.464945	0	0	0	0	0	0	0	0	0	0	0
561	WOS:000427097500024	Lee, CH; Jeon, SJ; Cho, KS; Moon, E; Sapkota, A; Jun, HS; Ryu, JH; Choi, JW	Activation of Glucagon-Like Peptide-1 Receptor Promotes Neuroprotection in Experimental Autoimmune Encephalomyelitis by Reducing Neuroinflammatory Responses	MOLECULAR NEUROBIOLOGY	55	4	3007	3020	Closed	-1.24944	-0.464945	0	0	0	0	0	0	0	0	0	0	0
562	WOS:000427103000008	Cao, Y; Wang, SZ; Li, YH; Chen, XF; Chen, LD; Wang, DY; Zhu, ZY; Yuan, YF; Lv, DY	A method for screening active components from Chinese herbs by cell membrane chromatography-offline-high performance liquid chromatography/mass spectrometry and an online statistical tool for data processing	JOURNAL OF CHROMATOGRAPHY A	1540		68	76	Closed	-1.24944	-0.464945	0	0	0	0	0	0	0	0	0	0	0
563	WOS:000427117300006	Xue, F; Droutman, V; Barkley-Levenson, EE; Smith, BJ; Xue, G; Miller, LC; Bechara, A; Lu, ZL; Read, SJ	The role of the dorsal anterior insula in sexual risk: Evidence from an erotic Go/NoGo task and real-world risk-taking	HUMAN BRAIN MAPPING	39	4	1555	1562	OA	-0.370777	3.0596	0	0	1	0	1	0	1	0	0	0	3	https://onlinelibrary.wiley.com/doi/abs/10.1002/hbm.23931	https://europepmc.org/articles/pmc5847460		http://gmint.informatik.uni-freiburg.de/teaching/wt18_19/material/Xue_2018.pdf
564	WOS:000427120100015	Rincon-Fernandez, D; Culler, MD; Tsomaia, N; Moreno-Bueno, G; Luque, RM; Gahete, MD; Castano, JP	In1-ghrelin splicing variant is associated with reduced disease-free survival of breast cancer patients and increases malignancy of breast cancer cells lines	CARCINOGENESIS	39	3	447	457	OA	0.027631	2.37298	0	0	1	0	0	1	0	1	0	0	3	https://academic.oup.com/carcin/article-abstract/39/3/447/4762760		https://repositorio.uam.es/handle/10486/685264		https://www.researchgate.net/publication/322025560_In1-ghrelin_splicing_variant_is_associated_with_reduced_disease-free_survival_of_breast_cancer_patients_and_increases_malignancy_of_breast_cancer_cells_lines
565	WOS:000427120300016	Wen, YC; Huang, WM; Wang, HW	Kinetics study on the generation of hydrogen from an aluminum/water system using synthesized aluminum hydroxides	INTERNATIONAL JOURNAL OF ENERGY RESEARCH	42	4	1615	1624	OA	-0.365652	-0.263142	0	0	0	0	0	0	0	1	0	0	1					https://www.researchgate.net/profile/Hong_Wen_Wang/publication/322038957_Kinetics_study_on_the_generation_of_hydrogen_from_an_aluminumwater_system_using_synthesized_aluminum_hydroxides/links/5a680bca4585159da0da0214/Kinetics-study-on-the-generation-of-hydrogen-from-an-aluminum-water-system-using-synthesized-aluminum-hydroxides.pdf			Publisher’s version
566	WOS:000427128300022	Chen, ZW; Miu, HF; Wang, HP; Wu, ZN; Wang, WJ; Ling, YJ; Xu, XH; Sun, HJ; Jiang, X	Pterostilbene protects against uraemia serum-induced endothelial cell damage via activation of Keap1/Nrf2/HO-1 signaling	INTERNATIONAL UROLOGY AND NEPHROLOGY	50	3	559	570	Closed	-1.24944	-0.464945	0	0	0	0	0	0	0	0	0	0	0
567	WOS:000427131800004	Baia-da-Silva, DC; Alvarez, LCS; Lizcano, OV; Costa, FTM; Lopes, SCP; Orfano, AS; Pascoal, DO; Nacif-Pimenta, R; Rodriguez, IC; Guerra, MDVB; Lacerda, MVG; Secundino, NFC; Monteiro, WM; Pimenta, PFP	The role of the peritrophic matrix and red blood cell concentration in Plasmodium vivax infection of Anopheles aquasalis	PARASITES & VECTORS	11				OA	2.91556	-0.796641	1	0	0	0	1	0	0	1	0	1	4	https://parasitesandvectors.biomedcentral.com/articles/10.1186/s13071-018-2752-5 ; https://link.springer.com/article/10.1186/s13071-018-2752-5 ;	https://www.ncbi.nlm.nih.gov/pmc/articles/PMC5840820/ ; https://europepmc.org/articles/pmc5840820			https://www.researchgate.net/profile/Wuelton_Monteiro/publication/323592644_The_role_of_the_peritrophic_matrix_and_red_blood_cell_concentration_in_Plasmodium_vivax_infection_of_Anopheles_aquasalis/links/5aa3eacb45851543e63e4357/The-role-of-the-peritrophic-matrix-and-red-blood-cell-concentration-in-Plasmodium-vivax-infection-of-Anopheles-aquasalis.pdf		https://app.dimensions.ai/details/publication/pub.1101366253#readcube-epdf
568	WOS:000427132800036	Plapous, C; Berrani, SA; Besset, B; Rault, JB	A low-complexity audio fingerprinting technique for embedded applications	MULTIMEDIA TOOLS AND APPLICATIONS	77	5	5929	5948	Closed	-1.24944	-0.464945	0	0	0	0	0	0	0	0	0	0	0
569	WOS:000427134800015	Sun, J; Niu, SL; Wang, JN	Divergent biomass partitioning to aboveground and belowground across forests in China	JOURNAL OF PLANT ECOLOGY	11	3	484	492	OA	-0.606984	1.30761	0	0	1	0	0	0	0	1	0	0	2	https://academic.oup.com/jpe/article-abstract/11/3/484/3093637				https://www.researchgate.net/profile/Jian_Sun37/publication/315931848_Divergent_biomass_partitioning_to_above-_and_belowground_across_forests_in_China/links/59e75bc8aca272e940e0a20d/Divergent-biomass-partitioning-to-above-and-belowground-across-forests-in-China.pdf
570	WOS:000427137100032	Dai, YK; Shen, T; Ma, L; Wang, DA; Gao, CY	Regeneration of osteochondral defects in vivo by a cell-free cylindrical poly(lactide-co-glycolide) scaffold with a radially oriented microstructure	JOURNAL OF TISSUE ENGINEERING AND REGENERATIVE MEDICINE	12	3	E1647	E1661	OA	-1.08744	1.07979	0	0	0	0	0	0	1	0	0	0	1				http://polymer.zju.edu.cn/biomaterials/uploads/soft/191113/3_2224133921.pdf
571	WOS:000427144200101	Scholtz, J; Alexander, DM; Harrison, CM; Rosario, DJ; McAlpine, S; Mullaney, JR; Stanley, F; Simpson, J; Theuns, T; Bower, RG; Hickox, RC; Santini, P; Swinbank, AM	Identifying the subtle signatures of feedback from distant AGN using ALMA observations and the EAGLE hydrodynamical simulations	MONTHLY NOTICES OF THE ROYAL ASTRONOMICAL SOCIETY	475	1	1288	1305	OA	2.39816	1.13547	0	0	0	0	1	1	0	1	0	1	4		https://arxiv.org/abs/1712.02708	http://eprints.whiterose.ac.uk/125401/ ; https://research.chalmers.se/publication/500627/file/500627_Fulltext.pdf		https://www.researchgate.net/publication/321665806_Identifying_the_subtle_signatures_of_feedback_from_distant_AGN_using_ALMA_observations_and_the_EAGLE_hydrodynamical_simulations		https://core.ac.uk/download/pdf/151392108.pdf ; https://core.ac.uk/download/pdf/143477942.pdf
572	WOS:000427181100004	Mou, JH; Li, XY; Gao, L; Yi, WC	An effective L-MONG algorithm for solving multi-objective flow-shop inverse scheduling problems	JOURNAL OF INTELLIGENT MANUFACTURING	29	4	789	807	Closed	-1.24944	-0.464945	0	0	0	0	0	0	0	0	0	0	0
573	WOS:000427195000006	Ebert, O; Bohn, B; Bertram, B; Buchberger, B; Finck, H; Hoss, J; Hubner, P; Krabbe, L; Kulzer, B; Kustner, E; Lachenmayr, B; Lemmen, KD; Petry, F; Rinnert, K; Salomon, M; Schutt, W; Holl, RW	S2e-Guideline for Diabetes and Road Traffic	DIABETOLOGIE UND STOFFWECHSEL	13	1	54	174	Closed	-1.24944	-0.464945	0	0	0	0	0	0	0	0	0	0	0
574	WOS:000427202700095	Yang, J; Roth, P; Durbin, TD; Johnson, KC; Cocker, DR; Asa-Awuku, A; Brezny, R; Geller, M; Karavalakis, G	Gasoline Particulate Filters as an Effective Tool to Reduce Particulate and Polycyclic Aromatic Hydrocarbon Emissions from Gasoline Direct Injection (GDI) Vehicles: A Case Study with Two GDI Vehicles	ENVIRONMENTAL SCIENCE & TECHNOLOGY	52	5	3275	3284	OA	0.268963	0.802226	0	0	0	0	0	1	0	1	0	0	2			https://cloudfront.escholarship.org/dist/prd/content/qt30595047/qt30595047.pdf		https://www.researchgate.net/profile/Jiacheng_Yang/publication/323205086_Gasoline_Particulate_Filters_as_an_Effective_Tool_to_Reduce_Particulate_and_PAH_Emissions_from_GDI_Vehicles_A_Case_Study_with_Two_GDI_Vehicles/links/5a884625aca272017e5f07c3/Gasoline-Particulate-Filters-as-an-Effective-Tool-to-Reduce-Particulate-and-PAH-Emissions-from-GDI-Vehicles-A-Case-Study-with-Two-GDI-Vehicles.pdf
575	WOS:000427210500002	Dey, S; Swargiary, D; Sarkar, S; Fang, HW; Gaudio, R	Turbulence features in a wall-wake flow downstream of a wall-mounted vertical cylinder	EUROPEAN JOURNAL OF MECHANICS B-FLUIDS	69		46	61	OA	-1.08744	1.07979	0	0	0	0	0	0	1	0	0	0	1				http://www.lifangti-sediment.com/content/6-achievement/1-paper/159.pdf
576	WOS:000427211400010	D'Souza, AD; Belotserkovskii, BP; Hanawalt, PC	A novel mode for transcription inhibition mediated by PNA-induced R-loops with a model in vitro system	BIOCHIMICA ET BIOPHYSICA ACTA-GENE REGULATORY MECHANISMS	1861	2	158	166	OA	-0.291447	-0.0558869	0	0	0	0	1	0	0	0	0	0	1		https://europepmc.org/articles/pmc5820110 ; https://www.ncbi.nlm.nih.gov/pmc/articles/PMC5820110/						Accepted or author’s version
577	WOS:000427213100014	Paris, A; Ledauphin, J; Lopez, C; Hennequin, D; Gaillard, JL	Trace amount determination of monocyclic and polycyclic aromatic hydrocarbons in fruits: Extraction and analytical approaches	JOURNAL OF FOOD COMPOSITION AND ANALYSIS	67		110	118	Closed	-1.24944	-0.464945	0	0	0	0	0	0	0	0	0	0	0
578	WOS:000427218600022	Wiesinger, F; Sutter, F; Wolfertstetter, F; Hanrieder, N; Fernandez-Garcia, A; Pitz-Paal, R; Schmucker, M	Assessment of the erosion risk of sandstorms on solar energy technology at two sites in Morocco	SOLAR ENERGY	162		217	228	OA	-0.614827	0.600424	0	0	0	0	0	1	0	0	0	0	1			https://elib.dlr.de/120298/1/Assessment%20of%20Sandstorms%20final.pdf					Accepted or author’s version
579	WOS:000427219000001	Do, VNV; Lee, CH	Nonlinear analyses of FGM plates in bending by using a modified radial point interpolation mesh-free method	APPLIED MATHEMATICAL MODELLING	57		1	20	Closed	-1.24944	-0.464945	0	0	0	0	0	0	0	0	0	0	0
580	WOS:000427220300001	Oh, SJ; Lee, HJ; Kang, KJ; Han, SJ; Lee, YJ; Lee, KC; Lim, SM; Chi, DY; Kim, KM; Park, JA; Choi, JY	Early Detection of A beta Deposition in the 5xFAD Mouse by Amyloid PET	CONTRAST MEDIA & MOLECULAR IMAGING					OA	2.91556	-0.796641	1	0	0	0	1	0	0	1	0	1	4	https://www.hindawi.com/journals/cmmi/2018/5272014/abs/ ;	https://www.ncbi.nlm.nih.gov/pmc/articles/PMC5851318/ ; https://europepmc.org/articles/pmc5851318			https://www.researchgate.net/publication/323463000_Early_Detection_of_A_b_Deposition_in_the_5xFAD_Mouse_by_Amyloid_PET		https://pdfs.semanticscholar.org/c5af/34b80ff764d4ea68bb7ea5512d51f97b7a22.pdf
581	WOS:000427236200008	Zhao, N; Sun, Q; Song, Y; Wang, L; Zhang, TJ; Meng, FH	Comparative pharmacokinetics study of orientin in rat plasma by UHPLC-MS/MS after intravenous administration of single orientin and Trollius chinensis Bunge extract	BIOMEDICAL CHROMATOGRAPHY	32	4			Closed	-1.24944	-0.464945	0	0	0	0	0	0	0	0	0	0	0
582	WOS:000427243300004	Tehrani, S; Delf, RK; Cepurna, WO; Davis, L; Johnson, EC; Morrison, JC	In Vivo Small Molecule Delivery to the Optic Nerve in a Rodent Model	SCIENTIFIC REPORTS	8				OA	4.26618	-1.2437	1	0	0	0	1	0	0	1	1	1	5	https://www.nature.com/articles/s41598-018-22737-4 ;	https://www.ncbi.nlm.nih.gov/pmc/articles/PMC5849600/ ; https://europepmc.org/articles/pmc5849600			https://www.researchgate.net/publication/323736169_In_Vivo_Small_Molecule_Delivery_to_the_Optic_Nerve_in_a_Rodent_Model	http://search.proquest.com/openview/68f4a7ba6ed846912f829ef5504bf2fa/1?pq-origsite=gscholar&cbl=2041939	https://app.dimensions.ai/details/publication/pub.1101459067#readcube-epdf
583	WOS:000427245400061	Van Treeck, B; Protter, DSW; Matheny, T; Khong, A; Link, CD; Parker, R	RNA self-assembly contributes to stress granule formation and defining the stress granule transcriptome	PROCEEDINGS OF THE NATIONAL ACADEMY OF SCIENCES OF THE UNITED STATES OF AMERICA	115	11	2734	2739	OA	0.638428	1.43904	0	0	1	0	1	0	0	0	0	1	3	https://www.pnas.org/content/115/11/2734.short	https://europepmc.org/articles/pmc5856561 ; https://www.ncbi.nlm.nih.gov/pmc/articles/PMC5856561/					https://pdfs.semanticscholar.org/bb5a/d951cba1c69a62ae3e1b227d8b537c4082f1.pdf?_ga=2.241233602.1589928194.1589532393-844905564.1579316102
584	WOS:000427248700003	Zheng, TT; Zhao, WH; Li, HJ; Xiao, SX; Hu, R; Han, MM; Liu, H; Liu, YQ; Otsu, K; Liu, XG; Huang, GH	p38 alpha signaling in Langerhans cells promotes the development of IL-17-producing T cells and psoriasiform skin inflammation	SCIENCE SIGNALING	11	521			OA	-1.49077	1.10581	0	0	1	0	0	0	0	0	0	0	1	https://stke.sciencemag.org/content/11/521/eaao1685.full
585	WOS:000427316300050	Park, HJ	The origin of current blocking in interfacial conduction in Sr-doped lanthanum gallates	JOURNAL OF POWER SOURCES	378		443	450	Closed	-1.24944	-0.464945	0	0	0	0	0	0	0	0	0	0	0
586	WOS:000427332900004	Rangel-Buitrago, N; Williams, A; Anfuso, G	Killing the goose with the golden eggs: Litter effects on scenic quality of the Caribbean coast of Colombia	MARINE POLLUTION BULLETIN	127		22	38	Closed	-1.24944	-0.464945	0	0	0	0	0	0	0	0	0	0	0
587	WOS:000427338300020	Cheng, P; Chen, D; Liu, HB; Zou, XH; Wu, ZS; Xie, JJ; Qing, CS; Kong, DC; Chen, TH	Synergetic effects of anhydrite and brucite-periclase materials on phosphate removal from aqueous solution	JOURNAL OF MOLECULAR LIQUIDS	254		145	153	OA	-1.40986	0.982573	0	0	0	1	0	0	0	0	0	0	1	https://www.sciencedirect.com/science/article/pii/S0167732217349279 (View Open Manuscript)
588	WOS:000427338700004	Tan, JG; Zhang, DD; Li, H; Hou, JW	Detailed experimental investigations on flow behaviors and velocity field properties of a supersonic mixing layer	ACTA ASTRONAUTICA	144		30	38	Closed	-1.24944	-0.464945	0	0	0	0	0	0	0	0	0	0	0
589	WOS:000427339000045	Su, HZ; Ou, B; Yang, LF; Wen, ZP	Distributed optical fiber-based monitoring approach of spatial seepage behavior in dike engineering	OPTICS AND LASER TECHNOLOGY	103		346	353	Closed	-1.24944	-0.464945	0	0	0	0	0	0	0	0	0	0	0
590	WOS:000427343300003	Sutin, SE	Reforming higher education from within: Lessons learned from other mature sectors of the economy	INTERNATIONAL JOURNAL OF EDUCATIONAL DEVELOPMENT	58		18	25	OA	-0.365652	-0.263142	0	0	0	0	0	0	0	1	0	0	1					https://www.researchgate.net/profile/Stewart_Sutin/publication/323271365_IJED_Special_Issue_Editorial_Global_Trends_in_Higher_Education_Financing/links/5b3393664585150d23d6ad4c/IJED-Special-Issue-Editorial-Global-Trends-in-Higher-Education-Financing.pdf ; https://www.researchgate.net/publication/311093176_Reforming_higher_education_from_within_Lessons_learned_from_other_mature_sectors_of_the_econ…			Accepted or author’s version
591	WOS:000427343700010	Zhang, ZW; Chen, JJ; Xia, SH; Zhao, H; Yang, JB; Zhang, H; He, B; Jiao, J; Zhan, BT; Sun, CC	Long intergenic non-protein coding RNA 319 aggravates lung adenocarcinoma carcinogenesis by modulating miR-450b-5p/EZH2	GENE	650		60	67	OA	-0.365652	-0.263142	0	0	0	0	0	0	0	1	0	0	1					https://www.researchgate.net/profile/Chengcao_Sun/publication/322787153_Long_intergenic_non-protein_coding_RNA_319_aggravates_lung_adenocarcinoma_carcinogenesis_by_modulating_miR-450b-5pEZH2/links/5a7138c6aca272e425ed45f5/Long-intergenic-non-protein-coding-RNA-319-aggravates-lung-adenocarcinoma-carcinogenesis-by-modulating-miR-450b-5p-EZH2.pdf			Accepted or author’s version
592	WOS:000427344800003	Ikeda, Y; Takamura, M; Hakoyama, T; Otake, Y; Kumagai, M; Suzuki, H	Development of On-site Measurement Technique of Retained Austenite Volume Fraction by Compact Neutron Source RANS	TETSU TO HAGANE-JOURNAL OF THE IRON AND STEEL INSTITUTE OF JAPAN	104	3	138	144	OA	-0.0974283	-1.33168	1	0	0	0	0	0	0	0	0	0	1	https://www.jstage.jst.go.jp/article/tetsutohagane/104/3/104_TETSU-2017-080/_article/-char/ja/ ;
593	WOS:000427349600008	Fiori, ME; Villanova, L; Barbini, C; De Angelis, ML; De Maria, R	miR-663 sustains NSCLC by inhibiting mitochondrial outer membrane permeabilization (MOMP) through PUMA/BBC3 and BTG2	CELL DEATH & DISEASE	9				OA	3.72958	-0.102513	1	0	0	0	1	1	0	1	1	0	5	https://www.nature.com/articles/s41419-017-0080-x ;	https://www.ncbi.nlm.nih.gov/pmc/articles/PMC5833438/ ; https://europepmc.org/articles/pmc5833438	https://publicatt.unicatt.it/retrieve/handle/10807/111211/177683/miR-663%20sustains.pdf		https://www.researchgate.net/profile/Micol_Fiori/publication/322600093_miR-663_sustains_NSCLC_by_inhibiting_mitochondrial_outer_membrane_permeabilization_MOMP_through_PUMABBC3_and_BTG2/links/5a61fda34585158bca4a2ca2/miR-663-sustains-NSCLC-by-inhibiting-mitochondrial-outer-membrane-permeabilization-MOMP-through-PUMA-BBC3-and-BTG2.pdf	http://search.proquest.com/openview/fc70e99c7eedfdff56c5a53cf9b46978/1?pq-origsite=gscholar&cbl=2041963
594	WOS:000427362600003	Meiron, Y; Kocsis, B	Diffusion and Mixing in Globular Clusters	ASTROPHYSICAL JOURNAL	855	2			OA	0.351011	1.71667	0	0	1	0	1	0	0	1	0	0	3	https://iopscience.iop.org/article/10.3847/1538-4357/aaadac/meta	https://arxiv.org/abs/1801.01123			https://www.researchgate.net/publication/322305813_Diffusion_and_Mixing_in_Globular_Clusters
595	WOS:000427367600010	Janaillac, M; Beausoleil, TP; Barrington, KJ; Raboisson, MJ; Karam, O; Dehaes, M; Lapointe, A	Correlations between near-infrared spectroscopy, perfusion index, and cardiac outputs in extremely preterm infants in the first 72 h of life	EUROPEAN JOURNAL OF PEDIATRICS	177	4	541	550	Closed	-1.24944	-0.464945	0	0	0	0	0	0	0	0	0	0	0
596	WOS:000427375600016	Matus, F	On patterns of conditional independences and covariance signs among binary variables	ACTA MATHEMATICA HUNGARICA	154	2	511	524	OA	-1.08744	1.07979	0	0	0	0	0	0	1	0	0	0	1				http://library.utia.cas.cz/separaty/2018/MTR/matus-0488279.pdf
597	WOS:000427415100055	Duan, WC; Nie, HK; Sun, XL; Zhang, BT; He, GB; Yang, Q; Xia, HB; Wang, RH; Zhan, J; He, JL	Passively Q-switched mid-infrared laser pulse generation with gold nanospheres as a saturable absorber	OPTICS LETTERS	43	5	1179	1182	Closed	-1.24944	-0.464945	0	0	0	0	0	0	0	0	0	0	0
598	WOS:000427478500014	Sanchez-Ruiz, S; Chiesi, M; Fibbi, L; Carrara, A; Maselli, F; Gilabert, MA	Optimized Application of Biome-BGC for Modeling the Daily GPP of Natural Vegetation Over Peninsular Spain	JOURNAL OF GEOPHYSICAL RESEARCH-BIOGEOSCIENCES	123	2	531	546	OA	-1.49077	1.10581	0	0	1	0	0	0	0	0	0	0	1	https://agupubs.onlinelibrary.wiley.com/doi/abs/10.1002/2017JG004360
599	WOS:000427482500030	Xiao, ZY; Zou, WJ; Chen, T; Yue, NJ; Jabbour, SK; Parikh, R; Zhang, M	Using gEUD based plan analysis method to evaluate proton vs. photon plans for lung cancer radiation therapy	JOURNAL OF APPLIED CLINICAL MEDICAL PHYSICS	19	2	204	210	OA	3.09497	-1.16788	1	0	0	0	1	0	0	1	1	0	4	https://aapm.onlinelibrary.wiley.com/doi/abs/10.1002/acm2.12281 ;	https://www.ncbi.nlm.nih.gov/pmc/articles/PMC5849822/ ; https://europepmc.org/articles/pmc5849822			https://www.researchgate.net/publication/323148895_Using_gEUD_based_plan_analysis_method_to_evaluate_proton_vs_photon_plans_for_lung_cancer_radiation_therapy	https://insights.ovid.com/applied-clinical-medical-physics-open-access/jacmp/2018/03/000/using-geud-based-plan-analysis-method-evaluate/31/02003428
600	WOS:000427517200051	Feskov, SV; Ivanov, AI	Solvent-assisted multistage nonequilibrium electron transfer in rigid supramolecular systems: Diabatic free energy surfaces and algorithms for numerical simulations	JOURNAL OF CHEMICAL PHYSICS	148	10			OA	-0.365652	-0.263142	0	0	0	0	0	0	0	1	0	0	1					https://www.researchgate.net/profile/Serguei_Feskov/publication/323719337_Solvent-assisted_multistage_nonequilibrium_electron_transfer_in_rigid_supramolecular_systems_Diabatic_free_energy_surfaces_and_algorithms_for_numerical_simulations/links/5aac232c458515ecebe5c5c5/Solvent-assisted-multistage-nonequilibrium-electron-transfer-in-rigid-supramolecular-systems-Diabatic-free-energy-surfaces-and-alg…			Publisher’s version
601	WOS:000427527400235	Bae, WY; Choi, JS; Jeong, JW	The Neuroprotective Effects of Cinnamic Aldehyde in an MPTP Mouse Model of Parkinson's Disease	INTERNATIONAL JOURNAL OF MOLECULAR SCIENCES	19	2			OA	2.91556	-0.796641	1	0	0	0	1	0	0	1	0	1	4	https://www.mdpi.com/1422-0067/19/2/551 ;	https://www.ncbi.nlm.nih.gov/pmc/articles/PMC5855773/ ; https://europepmc.org/articles/pmc5855773			https://www.researchgate.net/publication/323134590_The_Neuroprotective_Effects_of_Cinnamic_Aldehyde_in_an_MPTP_Mouse_Model_of_Parkinson%27s_Disease		https://pdfs.semanticscholar.org/f991/bead1660106a4ae744095a91d02e0a3aafe7.pdf
602	WOS:000427529200025	Kames, C; Wiggermann, V; Rauscher, A	Rapid two-step dipole inversion for susceptibility mapping with sparsity priors	NEUROIMAGE	167		276	283	Closed	-1.24944	-0.464945	0	0	0	0	0	0	0	0	0	0	0
603	WOS:000427533200012	Alianmoghaddam, N; Phibbs, S; Benn, C	Reasons for Stopping Exclusive Breastfeeding Between Three and Six Months: A Qualitative Study	JOURNAL OF PEDIATRIC NURSING-NURSING CARE OF CHILDREN & FAMILIES	39		37	43	OA	0.101172	-0.912003	0	0	0	0	0	0	0	0	1	0	1						http://entofa.net/wp-content/uploads/2019/11/Reasons-for-Stopping-Exclusive-Breastfeeding-Between.pdf
604	WOS:000427534800020	Kovacic, A; Borovinsek, M; Vesenjak, M; Ren, ZR	Indirect Reconstruction of Pore Morphology for Parametric Computational Characterization of Unidirectional Porous Iron	MATERIALS	11	2			OA	4.26618	-1.2437	1	0	0	0	1	0	0	1	1	1	5	https://www.mdpi.com/1996-1944/11/2/193 ;	https://europepmc.org/articles/pmc5848890 ; https://www.ncbi.nlm.nih.gov/pmc/articles/PMC5848890/			https://www.researchgate.net/publication/322744788_Indirect_Reconstruction_of_Pore_Morphology_for_Parametric_Computational_Characterization_of_Unidirectional_Porous_Iron	http://search.ebscohost.com/login.aspx?direct=true&profile=ehost&scope=site&authtype=crawler&jrnl=19961944&AN=128222499&h=CqPdMwvdjdVobQIPLTpcby44tj7rkC%2FWbozQY2Z1FYQwdm4uMaAQULTo22LjkHbrQ%2BOkAz%2Bw0Smg%2Bljgmyd7aQ%3D%3D&crl=c ; http://search.proquest.com/openview/e39a65fe8617be47cf23d5aa34df44f2/1?pq-origsite=gscholar&cbl=2032366	https://app.dimensions.ai/details/publication/pub.1100670977?and_facet_researcher=ur.014140574456.34#readcube-epdf
605	WOS:000427537400009	Addazi, A; Marciano, A	Gravitational waves from dark first order phase transitions and dark photons	CHINESE PHYSICS C	42	2			OA	1.74436	-0.720823	1	0	0	0	1	0	0	1	0	0	3	https://iopscience.iop.org/article/10.1088/1674-1137/42/2/023107/meta ; http://hepnp.ihep.ac.cn/article/doi/10.1088/1674-1137/42/2/023107 ;	https://arxiv.org/abs/1703.03248			https://www.researchgate.net/publication/314433640_Gravitational_waves_from_dark_first_order_phase_transitions_and_dark_photons
606	WOS:000427540800024	Callegari, D	Fast, Feast and Feminism: Teaching Food and Gender in Italian Religious Women's Writings	RELIGIONS	9	2			OA	3.30818	-1.65276	1	0	0	0	0	0	0	1	1	1	4	https://www.mdpi.com/2077-1444/9/2/56 ;				https://www.researchgate.net/publication/323134596_Fast_Feast_and_Feminism_Teaching_Food_and_Gender_in_Italian_Religious_Women%27s_Writings	http://search.proquest.com/openview/9175c6b4ffd2d4f2b33b45f3f6071bc0/1?pq-origsite=gscholar&cbl=2032339	https://pdfs.semanticscholar.org/4319/dd52904222d24ec4082fcdd82040a708b585.pdf?_ga=2.231768991.1485652101.1588419740-844905564.1579316102
607	WOS:000427542100088	Li, Y; Fu, K; Sun, H; Sun, X	An Aircraft Detection Framework Based on Reinforcement Learning and Convolutional Neural Networks in Remote Sensing Images	REMOTE SENSING	10	2			OA	1.95757	-1.2057	1	0	0	0	0	0	0	1	0	1	3	https://www.mdpi.com/2072-4292/10/2/243 ;				https://www.researchgate.net/publication/322969740_An_Aircraft_Detection_Framework_Based_on_Reinforcement_Learning_and_Convolutional_Neural_Networks_in_Remote_Sensing_Images		https://pdfs.semanticscholar.org/484e/75edf86fb477905c9735b1b903fe4cda673d.pdf
608	WOS:000427544000195	Chiariotti, F; Pielli, C; Zanella, A; Zorzi, M	A Dynamic Approach to Rebalancing Bike-Sharing Systems	SENSORS	18	2			OA	4.90079	-0.178332	1	0	0	0	1	1	0	1	1	1	6	https://www.mdpi.com/1424-8220/18/2/512 ;	https://europepmc.org/articles/pmc5856052 ; https://www.ncbi.nlm.nih.gov/pmc/articles/PMC5856052/	https://www.research.unipd.it/bitstream/11577/3255771/1/sensors-18-00512.pdf		https://www.researchgate.net/publication/323070751_A_Dynamic_Approach_to_Rebalancing_Bike-Sharing_Systems	http://search.proquest.com/openview/4ebe06d34c9cfd61d50ffe185a76fcd8/1?pq-origsite=gscholar&cbl=2032333	https://pdfs.semanticscholar.org/8698/41895ca2d94eb7d519ce32635d08a964aa9c.pdf?_ga=2.10593780.1589928194.1589532393-844905564.1579316102 ;
609	WOS:000427551300007	Shoraka, AR; Otzel, DM; Zilli, EM; Finney, GR; Doty, L; Falchook, AD; Heilman, KM	Effects of aging on action-intentional programming	AGING NEUROPSYCHOLOGY AND COGNITION	25	2	244	258	Closed	-1.24944	-0.464945	0	0	0	0	0	0	0	0	0	0	0
610	WOS:000427558500004	Chen, RN; Liu, HT	Thematic Concentration as a Discriminating Feature of Text Types	JOURNAL OF QUANTITATIVE LINGUISTICS	25	1	53	76	Closed	-1.24944	-0.464945	0	0	0	0	0	0	0	0	0	0	0
611	WOS:000427580600011	Zhang, K; Liu, YH; Chen, Q; Luo, HB; Zhu, ZY; Chen, W; Chen, J; Mo, Y	Effect of submerged plant species on CH4 flux and methanogenic community dynamics in a full-scale constructed wetland	ECOLOGICAL ENGINEERING	115		96	104	OA	-0.365652	-0.263142	0	0	0	0	0	0	0	1	0	0	1					https://www.researchgate.net/profile/Hongbing_Luo2/publication/324868720_Effect_of_submerged_plant_species_on_CH_4_flux_and_methanogenic_community_dynamics_in_a_full-scale_constructed_wetland/links/5b08c5a44585157f87167162/Effect-of-submerged-plant-species-on-CH-4-flux-and-methanogenic-community-dynamics-in-a-full-scale-constructed-wetland.pdf			Publisher’s version
612	WOS:000427582700001	Porgeirsson, H	How similar are Heimskringla and Egils saga? An application of Burrows' delta to Icelandic texts	EUROPEAN JOURNAL OF SCANDINAVIAN STUDIES	48	1	1	18	OA	0.00775601	2.20699	0	1	0	0	0	0	0	1	0	0	2	https://www.degruyter.com/view/j/ejss.2018.48.issue-1/ejss-2018-0001/ejss-2018-0001.xml				https://sportdocbox.com/Football/82763415-Haukur-thorgeirsson-how-similar-are-heimskringla-and-egils-saga-an-application-of-burrows-delta-to-icelandic-texts.html
613	WOS:000427582900007	Fink, JD; Marcadenti, A; Rabito, EI; Silva, FM	The New European Society for Clinical Nutrition and Metabolism Definition of Malnutrition: Application for Nutrition Assessment and Prediction of Morbimortality in an Emergency Service	JOURNAL OF PARENTERAL AND ENTERAL NUTRITION	42	3	550	556	OA	-0.614827	0.600424	0	0	0	0	0	1	0	0	0	0	1			http://www.ppgcardiologia.com.br/wp-content/uploads/2018/08/0148607117695248.pdf					Others
614	WOS:000427586100001	Zhan, XN; Adnan, A; Zhou, YZ; Khan, A; Kasim, K; McNevin, D	Forensic characterization of 15 autosomal STRs in four populations from Xinjiang, China, and genetic relationships with neighboring populations	SCIENTIFIC REPORTS	8				OA	4.90079	-0.178332	1	0	0	0	1	1	0	1	1	1	6	https://www.nature.com/articles/s41598-018-22975-6 ;	https://www.ncbi.nlm.nih.gov/pmc/articles/PMC5856808/ ; https://europepmc.org/articles/pmc5856808	https://researchprofiles.canberra.edu.au/files/24900625/s41598_018_22975_6_1_.pdf ; https://opus.lib.uts.edu.au/bitstream/10453/130353/1/s41598-018-22975-6.pdf ; https://researchsystem.canberra.edu.au/ws/files/24900625/s41598_018_22975_6_1_.pdf ;		https://www.researchgate.net/profile/Atif_Adnan/publication/323810457_Forensic_characterization_of_15_autosomal_STRs_in_four_populations_from_Xinjiang_China_and_genetic_relationships_with_neighboring_populations/links/5aac142baca2721710f8a0bc/Forensic-characterization-of-15-autosomal-STRs-in-four-populations-from-Xinjiang-China-and-genetic-relationships-with-neighboring-populations.pdf ; https://…	http://search.proquest.com/openview/e7d64d55cd1ea4eb8f3365986db4f5ae/1?pq-origsite=gscholar&cbl=2041939 ; ; https://www.scienceopen.com/document_file/fde5c1a3-421a-4ebb-b563-4e63f2364a43/PubMedCentral/fde5c1a3-421a-4ebb-b563-4e63f2364a43.pdf	https://app.dimensions.ai/details/publication/pub.1101549488?and_facet_journal=jour.1013672#readcube-epdf ; https://paperity.org/p/135258831/forensic-characterization-of-15-autosomal-strs-in-four-populations-from-xinjiang-china
615	WOS:000427592300003	Pesce, F	The Abyss of Writing: Literature and the Sublime in Vila-Matas's El mal de Montano	BULLETIN OF HISPANIC STUDIES	95	3	289	305	Closed	-1.24944	-0.464945	0	0	0	0	0	0	0	0	0	0	0
616	WOS:000427609600008	Bai, XJ; Yu, WJ; Wang, YH; Shi, L; Su, R; Xu, RF; Chen, DZ; Yang, HM; Liu, SY	Rapid Identification of Oligosaccharide Isomers by Electron Capture Dissociation in Combination with Metal Ions	CHINESE JOURNAL OF ANALYTICAL CHEMISTRY	46	1	55	60	Closed	-1.24944	-0.464945	0	0	0	0	0	0	0	0	0	0	0
617	WOS:000427615000003	Guan, AX; Lu, ZZ; Gao, FF; Zhang, XS; Wang, H; Huang, TJ; Zhou, LY	Synthesis and optical characterization of Eu2+,Tb3+- codoped Sr3Y(PO4)(3) green phosphors	JOURNAL OF RARE EARTHS	36	3	238	242	Closed	-1.24944	-0.464945	0	0	0	0	0	0	0	0	0	0	0
618	WOS:000427616900023	Deng, YX	Developing a Langmuir-type excitation equilibrium equation to describe the effect of light intensity on the kinetics of the photocatalytic oxidation	CHEMICAL ENGINEERING JOURNAL	337		220	227	Closed	-1.24944	-0.464945	0	0	0	0	0	0	0	0	0	0	0
619	WOS:000427636900003	Burgess, MT; Apostolakis, I; Konofagou, EE	Power cavitation-guided blood-brain barrier opening with focused ultrasound and microbubbles	PHYSICS IN MEDICINE AND BIOLOGY	63	6			OA	0.879759	-0.131706	0	0	0	0	1	0	0	0	0	1	2		https://www.ncbi.nlm.nih.gov/pubmed/29457587 ; https://europepmc.org/articles/pmc5881390					https://pdfs.semanticscholar.org/953f/2e825e6551cfdb567278dc5da8d8f2fafeb8.pdf?_ga=2.16287926.1485336226.1584860645-844905564.1579316102
620	WOS:000427658000008	Yahia, MW; Johansson, E; Thorsson, S; Lindberg, F; Rasmussen, MI	Effect of urban design on microclimate and thermal comfort outdoors in warm-humid Dar es Salaam, Tanzania	INTERNATIONAL JOURNAL OF BIOMETEOROLOGY	62	3	373	385	OA	0.96575	2.61604	0	1	0	0	1	0	0	1	0	0	3	https://link.springer.com/article/10.1007/s00484-017-1380-7	https://europepmc.org/articles/pmc5854744 ; https://www.ncbi.nlm.nih.gov/pmc/articles/PMC5854744/			https://www.researchgate.net/profile/Fredrik_Lindberg2/publication/317606935_Effect_of_urban_design_on_microclimate_and_thermal_comfort_outdoors_in_warm-humid_Dar_es_Salaam_Tanzania/links/5944f84c0f7e9b6910ee3b13/Effect-of-urban-design-on-microclimate-and-thermal-comfort-outdoors-in-warm-humid-Dar-es-Salaam-Tanzania.pdf
621	WOS:000427668100009	Fang, XQ; Zhang, TF; Li, HY	Elastic-slip interface effect on dynamic response of a lined tunnel in a semi-infinite alluvial valley under SH waves	TUNNELLING AND UNDERGROUND SPACE TECHNOLOGY	74		96	106	Closed	-1.24944	-0.464945	0	0	0	0	0	0	0	0	0	0	0
622	WOS:000427674900017	Premji, K; Ryan, BL; Hogg, WE; Wodchis, WP	Patients' perceptions of access to primary care Analysis of the QUALICOPC Patient Experiences Survey	CANADIAN FAMILY PHYSICIAN	64	3	212	220	OA	0.860566	-0.922625	1	0	0	0	1	0	0	0	0	0	2	https://www.cfp.ca/content/cfp/64/3/212.full.pdf ;	https://europepmc.org/articles/pmc5851400 ; https://www.ncbi.nlm.nih.gov/pmc/articles/PMC5851400/
623	WOS:000427680400013	Xie, H; Zhao, YY; Yang, L; Pang, SJ; Yuan, CL; Wang, H; Zhou, CR; Xu, JW	Comparative studies on structure, dielectric, strain and energy storage properties of (Bi0.5Na0.5)(0.94)Ba0.06Ti0.965(Mg1/3Nb2/3)(0.035)O-3 lead-free ceramics prepared by traditional and two-step sintering method	JOURNAL OF MATERIALS SCIENCE-MATERIALS IN ELECTRONICS	29	7	5349	5355	Closed	-1.24944	-0.464945	0	0	0	0	0	0	0	0	0	0	0
624	WOS:000427680400083	Huang, X; Ren, ZB; Zheng, XH; Tang, DP; Wu, X; Lin, C	A facile route to batch synthesis CuO hollow microspheres with excellent gas sensing properties	JOURNAL OF MATERIALS SCIENCE-MATERIALS IN ELECTRONICS	29	7	5969	5974	Closed	-1.24944	-0.464945	0	0	0	0	0	0	0	0	0	0	0
625	WOS:000427692500010	Rozendaal, J; Veraar, M	Fourier Multiplier Theorems Involving Type and Cotype	JOURNAL OF FOURIER ANALYSIS AND APPLICATIONS	24	2	583	619	OA	2.77157	3.60559	0	1	0	0	1	1	0	1	0	1	5	https://link.springer.com/article/10.1007/s00041-017-9532-z	https://arxiv.org/abs/1605.09340	https://pure.tudelft.nl/portal/files/31672143/10.1007_s00041_017_9532_z.pdf ; https://repository.tudelft.nl/islandora/object/uuid%3Adea5765e-22e8-436d-a029-cc79c8461698		https://www.researchgate.net/profile/Mark_Veraar/publication/303682038_Fourier_Multiplier_Theorems_Involving_Type_and_Cotype/links/575aa17a08aec91374a609b1/Fourier-Multiplier-Theorems-Involving-Type-and-Cotype.pdf		https://core.ac.uk/download/pdf/81594708.pdf
626	WOS:000427703600007	Kamm, H	Where does the sea end? Thoughts on field conception	FORUM DER PSYCHOANALYSE	34	1	53	70	Closed	-1.24944	-0.464945	0	0	0	0	0	0	0	0	0	0	0
627	WOS:000427704500001	Kiratidis, AL; Leinweber, DB	An aerodynamic analysis of recent FIFA world cup balls	EUROPEAN JOURNAL OF PHYSICS	39	3			OA	-0.291447	-0.0558869	0	0	0	0	1	0	0	0	0	0	1		https://arxiv.org/abs/1710.02784						Accepted or author’s version
628	WOS:000427705700002	Greenough, JD; McDivitt, JA	Earth's evolving subcontinental lithospheric mantle: inferences from LIP continental flood basalt geochemistry	INTERNATIONAL JOURNAL OF EARTH SCIENCES	107	3	787	810	Closed	-1.24944	-0.464945	0	0	0	0	0	0	0	0	0	0	0
629	WOS:000427713300040	Lyster, C	Complexity in Disguise	JOURNAL OF ARCHITECTURAL EDUCATION	72	1	170	171	Closed	-1.24944	-0.464945	0	0	0	0	0	0	0	0	0	0	0
630	WOS:000427764000172	Baino, F; Fiume, E; Miola, M; Leone, F; Onida, B; Laviano, F; Gerbaldo, R; Verne, E	Fe-Doped Sol-Gel Glasses and Glass-Ceramics for Magnetic Hyperthermia	MATERIALS	11	1			OA	4.26618	-1.2437	1	0	0	0	1	0	0	1	1	1	5	https://www.mdpi.com/1996-1944/11/1/173 ;	https://europepmc.org/articles/pmc5793671 ; https://www.ncbi.nlm.nih.gov/pmc/articles/PMC5793671/			https://www.researchgate.net/publication/322699762_Fe-Doped_Sol-Gel_Glasses_and_Glass-Ceramics_for_Magnetic_Hyperthermia	http://search.proquest.com/openview/9ff8cff21791774b7d112c60d89d835b/1?pq-origsite=gscholar&cbl=2032366	https://pdfs.semanticscholar.org/2416/84fb9e850699dc74bd058e92770df3827abf.pdf ; https://app.dimensions.ai/details/publication/pub.1100584585#readcube-epdf ;
631	WOS:000427767200086	Chen, WF; Wu, WJ; Zhou, L; Xu, M; Wang, L; Ning, HL; Peng, JB	A Semi-Analytical Extraction Method for Interface and Bulk Density of States in Metal Oxide Thin-Film Transistors	MATERIALS	11	3			OA	2.03177	-0.998444	1	0	0	0	1	0	0	0	0	1	3	https://www.mdpi.com/1996-1944/11/3/416 ;	https://www.ncbi.nlm.nih.gov/pmc/articles/PMC5872995/ ; https://europepmc.org/articles/pmc5872995					https://pdfs.semanticscholar.org/6f33/a216c9a56791fe9eed3468e5923ccd69f8d9.pdf?_ga=2.194142253.1485652101.1588419740-844905564.1579316102 ;
632	WOS:000427771000002	Wei, HW; Nagatsuka, W; Lee, H; Ohsawa, I; Sumimoto, K; Wan, Y; Takahashi, J	Mechanical properties of carbon fiber paper reinforced thermoplastics using mixed discontinuous recycled carbon fibers	ADVANCED COMPOSITE MATERIALS	27	1	19	34	Closed	-1.24944	-0.464945	0	0	0	0	0	0	0	0	0	0	0
633	WOS:000427777300013	Behrent, MC	FORM: AN APOLLONIAN MODERNITY	MODERN INTELLECTUAL HISTORY	15	1	303	317	OA	-1.40986	0.982573	0	0	0	1	0	0	0	0	0	0	1	https://www.cambridge.org/core/journals/modern-intellectual-history/article/form-an-apollonian-modernity/8712EBBD7227D7E00A04DAC0CC94636F
634	WOS:000427787300027	Cattani, C; Sulaiman, TA; Baskonus, HM; Bulut, H	On the soliton solutions to the Nizhnik-Novikov-Veselov and the Drinfel'd-Sokolov systems	OPTICAL AND QUANTUM ELECTRONICS	50	3			Closed	-1.24944	-0.464945	0	0	0	0	0	0	0	0	0	0	0
635	WOS:000427790000029	Branowski, B; Zablocki, M; Sydor, M	Experimental Analysis of New Furniture Joints	BIORESOURCES	13	1	370	382	OA	1.95757	-1.2057	1	0	0	0	0	0	0	1	0	1	3	http://ojs.cnr.ncsu.edu/index.php/BioRes/article/view/BioRes_13_1_370_Branowski_Experimental_Analysis_New_Furniture_Joints ; https://bioresources.cnr.ncsu.edu/wp-content/uploads/2017/11/BioRes_13_1_0370_Branowski_ZS_Experimental_Analysis_New_Furniture_Joints_12793.pdf ;				https://www.researchgate.net/publication/323112766_Experimental_Analysis_of_New_Furniture_Joints		https://pdfs.semanticscholar.org/2aae/847c1ff9d087c69ffafae52108aced0a6dae.pdf?_ga=2.164789820.209927132.1590407374-844905564.1579316102
636	WOS:000427790000106	Kuokkanen, M; Mentausta, O; Kuokkanen, T	Eco- and Material-Efficient Utilization Applications of Biotechnologically Modified Fiber Sludge	BIORESOURCES	13	1	1457	1474	OA	1.95757	-1.2057	1	0	0	0	0	0	0	1	0	1	3	http://ojs.cnr.ncsu.edu/index.php/BioRes/article/view/BioRes_13_1_1457_Kuokkanen_Utilization_Applications_Fiber_Sludge ; https://bioresources.cnr.ncsu.edu/wp-content/uploads/2018/01/BioRes_13_1_1457_Kuokkanen_Eco_Material_Efficient_Biotechnol_Fiber_Sludge_12945.pdf ;				https://www.researchgate.net/publication/323111488_Eco-_and_Material-Efficient_Utilization_Applications_of_Biotechnologically_Modified_Fiber_Sludge		https://pdfs.semanticscholar.org/90dc/1b812b6cc9d6c58d17d4205abee8db943a56.pdf
637	WOS:000427797400001	Olofsson, J; Padyab, M; Malmberg, G	Health disparities in Europe's ageing population: the role of social network	GLOBAL HEALTH ACTION	11	1			OA	2.54097	1.88928	1	0	0	0	1	1	1	1	0	0	5	https://www.tandfonline.com/doi/abs/10.1080/16549716.2018.1445498 ;	https://europepmc.org/articles/pmc5912441 ; https://www.ncbi.nlm.nih.gov/pmc/articles/PMC5912441/	http://www.diva-portal.org/smash/record.jsf?pid=diva2:1192484	https://epc2016.princeton.edu/abstracts/160792	https://www.researchgate.net/publication/323860559_Health_disparities_in_Europe%27s_ageing_population_the_role_of_social_network
638	WOS:000427800600005	Rybczynski, M; Piotrowska, M; Broniowski, W	Signatures of alpha clustering in ultrarelativistic collisions with light nuclei	PHYSICAL REVIEW C	97	3			OA	-0.291447	-0.0558869	0	0	0	0	1	0	0	0	0	0	1		https://arxiv.org/abs/1711.00438						Accepted or author’s version
639	WOS:000427806400023	Nguyen, DD; Busetti, F; Johnson, SK; Solah, VA	Evaluation of a Commercial Sandwich Enzyme-Linked Immunosorbent Assay for the Quantification of Beta-Casomorphin 7 in Yogurt Using Solid-Phase Extraction Coupled to Liquid Chromatography-Tandem Mass Spectrometry as the "Gold Standard" Method	JOURNAL OF AOAC INTERNATIONAL	101	2	515	519	OA	-1.49077	1.10581	0	0	1	0	0	0	0	0	0	0	1	https://academic.oup.com/jaoac/article/101/2/515/5653935
640	WOS:000427811100020	Korkeamaki, T; Sihvonen, J; Vahamaa, S	Evaluating,publications across business disciplines: Inferring interdisciplinary "exchange rates" from intradisciplinary author rankings	JOURNAL OF BUSINESS RESEARCH	84		220	232	OA	0.804372	4.81709	0	1	0	0	0	1	1	1	0	0	4	https://www.sciencedirect.com/science/article/pii/S0148296317304708		https://haris.hanken.fi/portal/files/8377177/SSRN_id2793483.pdf ; https://helda.helsinki.fi/dhanken/handle/123456789/175976	https://cff.handels.gu.se/digitalAssets/1593/1593653_korkeam--ki-sihvonen-v--h--maa_300916.pdf	https://www.researchgate.net/profile/Sami_Vaehaemaa/publication/306358544_Evaluating_Publications_across_Business_Disciplines_Inferring_Interdisciplinary_Exchange_Rates_from_Intradisciplinary_Author_Rankings/links/584815cd08aeda696825d7e4/Evaluating-Publications-across-Business-Disciplines-Inferring-Interdisciplinary-Exchange-Rates-from-Intradisciplinary-Author-Rankings.pdf ; https://www.research…
641	WOS:000427814600008	Lal, S; Pant, KK	An algorithm for the design and tuning of RF accelerating structures with variable cell lengths	NUCLEAR INSTRUMENTS & METHODS IN PHYSICS RESEARCH SECTION A-ACCELERATORS SPECTROMETERS DETECTORS AND ASSOCIATED EQUIPMENT	889		57	62	Closed	-1.24944	-0.464945	0	0	0	0	0	0	0	0	0	0	0
642	WOS:000427820800033	Greer, B; Meneely, JP; Elliott, CT	Uptake and accumulation of Microcystin-LR based on exposure through drinking water: An animal model assessing the human health risk	SCIENTIFIC REPORTS	8				OA	4.90079	-0.178332	1	0	0	0	1	1	0	1	1	1	6	https://www.nature.com/articles/s41598-018-23312-7 ;	https://europepmc.org/articles/pmc5861052 ; https://www.ncbi.nlm.nih.gov/pmc/articles/PMC5861052/	https://pure.qub.ac.uk/portal/files/148590728/Uptake_and_accumulation_of_Microcystin_LR_based_on_exposure_through_drinking_water_An_animal_model_assessing_the_human_health_risk.pdf		https://www.researchgate.net/publication/323882387_Uptake_and_accumulation_of_Microcystin-LR_based_on_exposure_through_drinking_water_An_animal_model_assessing_the_human_health_risk	http://search.proquest.com/openview/5f21d47689936ddc6b707ae82baa46a7/1?pq-origsite=gscholar&cbl=2041939	https://core.ac.uk/download/pdf/160109003.pdf
643	WOS:000427828200001	Ojebuyi, BR; Salawu, A	Nigerian Newspapers' Use of Euphemism in Selection and Presentation of News Photographs of Terror Acts	SAGE OPEN	8	1			OA	2.59218	-0.140331	1	0	0	0	0	1	0	1	0	1	4	https://journals.sagepub.com/doi/abs/10.1177/2158244018763954 ;		http://80.240.30.238/handle/123456789/3887		https://www.researchgate.net/profile/Babatunde_Ojebuyi/publication/323779117_Nigerian_Newspapers%27_Use_of_Euphemism_in_Selection_and_Presentation_of_News_Photographs_of_Terror_Acts/links/5aabed2fa6fdcce30fab403f/Nigerian-Newspapers-Use-of-Euphemism-in-Selection-and-Presentation-of-News-Photographs-of-Terror-Acts.pdf		https://app.dimensions.ai/details/publication/pub.1087312132?and_facet_journal=jour.1143859
644	WOS:000427833600002	Kojo, Y	Global Issues and Business in International Relations: Intellectual Property Rights and Access to Medicines	INTERNATIONAL RELATIONS OF THE ASIA-PACIFIC	18	1	5	23	OA	-0.876033	2.00518	0	1	0	0	0	0	0	0	0	0	1	https://academic.oup.com/irap/article-abstract/18/1/5/4924531
645	WOS:000427846200007	Appleby, JB	Should Mitochondrial Donation Be Anonymous?	JOURNAL OF MEDICINE AND PHILOSOPHY	43	2	261	280	OA	1.60037	3.68141	0	1	0	0	1	1	0	1	0	0	4	https://academic.oup.com/jmp/article-abstract/43/2/261/4781101	https://www.ncbi.nlm.nih.gov/pmc/articles/PMC5901087/ ; https://europepmc.org/articles/pmc5901087	https://eprints.lancs.ac.uk/id/eprint/82608/1/JB_Appleby_2016_The_Journal_of_Medicine_and_Philosophy_Should_mitochondrial_donation_be_anonymous.pdf		https://www.researchgate.net/publication/322274390_Should_Mitochondrial_Donation_Be_Anonymous
646	WOS:000427846300001	Goossens, J; Bjerke, M; Van Mossevelde, S; Van den Bossche, T; Goeman, J; De Vil, B; Sieben, A; Martin, JJ; Cras, P; De Deyn, PP; Van Broeckhoven, C; Van der Zee, J; Engelborghs, S	Diagnostic value of cerebrospinal fluid tau, neurofilament, and progranulin in definite frontotemporal lobar degeneration	ALZHEIMERS RESEARCH & THERAPY	10				OA	2.37897	0.344546	1	0	0	0	1	1	0	1	0	0	4	https://alzres.biomedcentral.com/articles/10.1186/s13195-018-0364-0 ; https://link.springer.com/article/10.1186/s13195-018-0364-0 ;	https://europepmc.org/articles/pmc5859717 ; https://www.ncbi.nlm.nih.gov/pmc/articles/PMC5859717/	https://repository.uantwerpen.be/link/irua/149735		https://www.researchgate.net/publication/323957367_Diagnostic_value_of_cerebrospinal_fluid_tau_neurofilament_and_progranulin_in_definite_frontotemporal_lobar_degeneration
647	WOS:000427857200036	Kaspi, Y; Shayevitz, O; Javidi, T	Searching With Measurement Dependent Noise	IEEE TRANSACTIONS ON INFORMATION THEORY	64	4	2690	2705	OA	-0.129445	1.48885	0	0	0	0	1	0	1	0	0	0	2		https://arxiv.org/abs/1611.08959		http://detecdrone.ucsd.edu/paperthree.pdf
648	WOS:000427863000022	Hu, L; Wen, H; Wu, B; Tang, J; Pan, F; Liao, RF	Cooperative-Jamming-Aided Secrecy Enhancement in Wireless Networks With Passive Eavesdroppers	IEEE TRANSACTIONS ON VEHICULAR TECHNOLOGY	67	3	2108	2117	Closed	-1.24944	-0.464945	0	0	0	0	0	0	0	0	0	0	0
649	WOS:000427876200003	Harbater, D; Obus, A; Pries, R; Stevenson, K	ABHYANKAR'S CONJECTURES IN GALOIS THEORY: CURRENT STATUS AND FUTURE DIRECTIONS	BULLETIN OF THE AMERICAN MATHEMATICAL SOCIETY	55	2	239	287	OA	1.90636	0.82391	1	0	0	0	1	0	1	1	0	0	4	https://www.ams.org/journals/bull/2018-55-02/S0273-0979-2017-01594-7/S0273-0979-2017-01594-7.pdf ;	https://arxiv.org/abs/1408.0859 ; http://citeseerx.ist.psu.edu/viewdoc/download?doi=10.1.1.757.2059&rep=rep1&type=pdf		https://www.math.upenn.edu/~harbater/abhsurvey.pdf	https://www.researchgate.net/profile/Rachel_Pries/publication/264535200_Abhyankar's_conjectures_in_Galois_theory_Current_status_and_future_directions/links/56da021d08aee1aa5f829983.pdf
650	WOS:000427884600013	Holiyachi, M; Samundeeswari, S; Chougala, BM; Naik, NS; Madar, J; Shastri, LA; Joshi, SD; Dixit, SR; Dodamani, S; Jalalpure, S; Sunagar, VA	Design and synthesis of coumarin-imidazole hybrid and phenyl-imidazoloacrylates as potent antimicrobial and antiinflammatory agents	MONATSHEFTE FUR CHEMIE	149	3	595	609	OA	-0.365652	-0.263142	0	0	0	0	0	0	0	1	0	0	1					https://www.researchgate.net/profile/Megharaja_Holiyachi/publication/322576789_Design_and_synthesis_of_coumarin-imidazole_hybrid_and_phenyl-imidazoloacrylates_as_potent_antimicrobial_and_antiinflammatory_agents/links/5a72abdb458515512075f5bf/Design-and-synthesis-of-coumarin-imidazole-hybrid-and-phenyl-imidazoloacrylates-as-potent-antimicrobial-and-antiinflammatory-agents.pdf			Publisher’s version
651	WOS:000427908000001	Kondo, M; Ichii, K; Patra, PK; Canadell, JG; Poulter, B; Sitch, S; Calle, L; Liu, YY; van Dijk, AIJM; Saeki, T; Saigusa, N; Friedlingstein, P; Arneth, A; Harper, A; Jain, AK; Kato, E; Koven, C; Li, F; Pugh, TAM; Zaehle, S; Wiltshire, A; Chevallier, F; Maki, T; Nakamura, T; Niwa, Y; Rodenbeck, C	Land use change and El Nino-Southern Oscillation drive decadal carbon balance shifts in Southeast Asia	NATURE COMMUNICATIONS	9				OA	2.37897	0.344546	1	0	0	0	1	1	0	1	0	0	4	https://www.nature.com/articles/s41467-018-03374-x ;	https://www.ncbi.nlm.nih.gov/pmc/articles/PMC5861034/ ; https://europepmc.org/articles/pmc5861034	https://ore.exeter.ac.uk/repository/handle/10871/34424 ; https://scholarworks.montana.edu/xmlui/handle/1/14882 ; https://publikationen.bibliothek.kit.edu/1000082232/7911823 ; https://pure.mpg.de/pubman/faces/ViewItemOverviewPage.jsp?itemId=item_2573273		https://www.researchgate.net/profile/Anna_Harper/publication/323882206_Land_use_change_and_El_Nino-Southern_Oscillation_drive_decadal_carbon_balance_shifts_in_Southeast_Asia/links/5bd158f0299bf14eac831edd/Land-use-change-and-El-Nino-Southern-Oscillation-drive-decadal-carbon-balance-shifts-in-Southeast-Asia.pdf
652	WOS:000427910000004	Greenland, KN; Charmagne, MF; Caryajal, A; Preston, JM; Ekblad, S; Dean, WL; Chiang, JY; Koder, RL; Wittebort, RJ	Order, Disorder, and Temperature-Driven Compaction in a Designed Elastin Protein	JOURNAL OF PHYSICAL CHEMISTRY B	122	10	2725	2736	OA	-0.291447	-0.0558869	0	0	0	0	1	0	0	0	0	0	1		https://europepmc.org/articles/pmc6588176 ; https://www.ncbi.nlm.nih.gov/pmc/articles/PMC6588176/						Accepted or author’s version
653	WOS:000427910500030	Parker, JK; Lignou, S; Shankland, K; Kurwie, P; Griffiths, HD; Baines, DA	Development of a Zeolite Filter for Removing Polycyclic Aromatic Hydrocarbons (PAHs) from Smoke and Smoked Ingredients while Retaining the Smoky Flavor	JOURNAL OF AGRICULTURAL AND FOOD CHEMISTRY	66	10	2449	2458	OA	-0.614827	0.600424	0	0	0	0	0	1	0	0	0	0	1			http://centaur.reading.ac.uk/68639/1/Final%20revision%2017th%20Feb%20%281%29.pdf					Accepted or author’s version
654	WOS:000427921200008	Han, X; Yang, J; Liu, YY; Ma, JF	Syntheses and Luminescent Properties of Coordination Polymers Based on 1,2,4-Triazole-Substituted Resorcin[4]arene	ACTA PHYSICO-CHIMICA SINICA	34	5	476	482	OA	-0.0974283	-1.33168	1	0	0	0	0	0	0	0	0	0	1	http://www.whxb.pku.edu.cn/EN/10.3866/PKU.WHXB201709151 ;
655	WOS:000427922900016	Ribeiro, A; Ribeiro, JP; von Doellinger, O	Depression and psychodynamic psychotherapy	REVISTA BRASILEIRA DE PSIQUIATRIA	40	1	105	109	OA	3.07756	0.748091	1	0	0	0	1	0	1	1	0	1	5	http://bjp.org.br/details/622/en-US/depression-and-psychodynamic-psychotherapy ; http://www.scielo.br/scielo.php?pid=S1516-44462017005011103&script=sci_arttext ;	https://www.ncbi.nlm.nih.gov/pmc/articles/PMC6899418/ ; https://europepmc.org/abstract/med/28614491		http://www.apalweb.org/docs/RBP40-1.pdf#page=119 ; http://www.chts.min-saude.pt/wp-content/uploads/sites/4/2018/10/depression-and-psychodynamic-psychotherapy.pdf	https://www.researchgate.net/publication/317595110_Depression_and_psychodynamic_psychotherapy		https://pdfs.semanticscholar.org/e0c4/1c44160d9faba0d845cbd1a8a4cdde8debec.pdf
656	WOS:000427926400013	Yamamoto-Oka, H; Mizuguchi, S; Toda, M; Minamiyama, Y; Takemura, S; Shibata, T; Cepinskas, G; Nishiyama, N	Carbon monoxide-releasing molecule, CORM-3, modulates alveolar macrophage M1/M2 phenotype in vitro	INFLAMMOPHARMACOLOGY	26	2	435	445	Closed	-1.24944	-0.464945	0	0	0	0	0	0	0	0	0	0	0
657	WOS:000427945100011	Whetten, J; van der Goes, DN; Tran, H; Moffett, M; Semper, C; Yonas, H	Cost-effectiveness of Access to Critical Cerebral Emergency Support Services (ACCESS): a neuro-emergent telemedicine consultation program	JOURNAL OF MEDICAL ECONOMICS	21	4	398	405	Closed	-1.24944	-0.464945	0	0	0	0	0	0	0	0	0	0	0
658	WOS:000427949700013	Aravani, A; Downing, A; Thomas, JD; Lagergren, J; Morris, EJA; Hull, MA	Obesity surgery and risk of colorectal and other obesity-related cancers: An English population-based cohort study	CANCER EPIDEMIOLOGY	53		99	104	OA	4.12218	3.15854	0	1	0	0	1	1	0	1	1	1	6	https://www.sciencedirect.com/science/article/pii/S187778211830002X	https://europepmc.org/articles/pmc5865073 ; https://www.ncbi.nlm.nih.gov/pmc/articles/PMC5865073/	http://eprints.whiterose.ac.uk/126255/8/1-s2.0-S187778211830002X-main.pdf ; https://kclpure.kcl.ac.uk/portal/en/publications/obesity-surgery-and-risk-of-colorectal-and-other-obesityrelated-cancers(ec58a279-a65a-46f0-b632-17f0def66e45).html		https://www.researchgate.net/publication/323015576_Obesity_surgery_and_risk_of_colorectal_and_other_obesity-related_cancers_An_English_population-based_cohort_study	https://www.clinicalkey.jp/#!/content/playContent/1-s2.0-S187778211830002X?returnurl=null&referrer=null	https://app.dimensions.ai/details/publication/pub.1100792246#readcube-epdf ; https://core.ac.uk/download/pdf/146495112.pdf
659	WOS:000427953600001	Niu, ZZ; Xie, CB; Wen, XZ; Tian, FY; Ding, P; He, YH; Fan, LJ; Yuan, SX; Jia, DQ; Chen, WQ	Mediating role of maternal serum interleukin-1beta and tumor necrosis factor-alpha in the association between environmental tobacco smoke exposure in pregnancy and low birth weight at term	JOURNAL OF MATERNAL-FETAL & NEONATAL MEDICINE	31	10	1251	1258	Closed	-1.24944	-0.464945	0	0	0	0	0	0	0	0	0	0	0
660	WOS:000427962100024	Widecka, K; Safranow, K; Lewandowski, M; Przybycien, K; Goracy, J; Kornacewicz-Jach, Z	Angiographic severity of coronary artery disease and cardiovascular risk in acute coronary syndrome in patients with metabolic syndrome	KARDIOLOGIA POLSKA	76	3	662	668	OA	-0.0974283	-1.33168	1	0	0	0	0	0	0	0	0	0	1	https://ojs.kardiologiapolska.pl/kp/article/view/KP.a2017.0259 ;
661	WOS:000427967500024	Manios, Y; Karatzi, K; Protogerou, AD; Moschonis, G; Tsirimiagou, C; Androutsos, O; Lionis, C; Chrousos, GP	Prevalence of childhood hypertension and hypertension phenotypes by weight status and waist circumference: the Healthy Growth Study	EUROPEAN JOURNAL OF NUTRITION	57	3	1147	1155	Closed	-1.24944	-0.464945	0	0	0	0	0	0	0	0	0	0	0
662	WOS:000427982900005	Verdier, M; Lacroix, D; Didenko, S; Robillard, JF; Lampin, E; Bah, TM; Termentzidis, K	Influence of amorphous layers on the thermal conductivity of phononic crystals	PHYSICAL REVIEW B	97	11			OA	0.268963	0.802226	0	0	0	0	0	1	0	1	0	0	2			https://hal.archives-ouvertes.fr/hal-01754618/document		https://www.ixueshu.com/document/a1f070ac3c99f13f7850b859b39a53ac318947a18e7f9386.html
663	WOS:000427988500024	Mariscalco, G; Serraino, GF; Musumeci, F	Mitral valve repair: when the ring is not enough	JOURNAL OF CARDIOVASCULAR MEDICINE	19		E93	E95	Closed	-1.24944	-0.464945	0	0	0	0	0	0	0	0	0	0	0
664	WOS:000428002500020	Kim, S; Lee, H; Lim, Y	Repetition invariant geometric means	LINEAR ALGEBRA AND ITS APPLICATIONS	544		443	459	Closed	-1.24944	-0.464945	0	0	0	0	0	0	0	0	0	0	0
665	WOS:000428003500006	Maher, A; Hodnett, BK; Coughlan, N; O'Brien, M; Croker, DM	Application of New Technology to a Mature Piroxicam Crystallization Process To Gain Process Understanding and Control, via Industrial-Academic Collaboration	ORGANIC PROCESS RESEARCH & DEVELOPMENT	22	3	306	311	Closed	-1.24944	-0.464945	0	0	0	0	0	0	0	0	0	0	0
666	WOS:000428004500011	Codari, M; Scarabello, M; Secchi, F; Sforza, C; Baselli, G; Sardanelli, F	Fully automated contour detection of the ascending aorta in cardiac 2D phase-contrast MRI	MAGNETIC RESONANCE IMAGING	47		77	82	OA	-0.614827	0.600424	0	0	0	0	0	1	0	0	0	0	1			https://air.unimi.it/retrieve/handle/2434/532736/928368/codari_2017_MRI_1-s2.0-S0730725X17302679-main.pdf					Accepted or author’s version
667	WOS:000428005500058	Wang, AQ; Li, D; Wang, SP; Zhou, FY; Li, P; Wang, YT; Lin, LG	gamma-Mangostin, a xanthone from mangosteen, attenuates oxidative injury in liver via NRF2 and SIRT1 induction	JOURNAL OF FUNCTIONAL FOODS	40		544	553	OA	-0.614827	0.600424	0	0	0	0	0	1	0	0	0	0	1			http://repository.umac.mo/bitstream/10692/1074/1/Wang-2018--mangostin-a-xanthone-from-mangoste.pdf					Publisher’s version
668	WOS:000428006600012	Kibe, K; Nakatomi, M; Kataoka, S; Toyono, T; Seta, Y	Hey1 and Hey2 are differently expressed during mouse tooth development	GENE EXPRESSION PATTERNS	27		99	105	Closed	-1.24944	-0.464945	0	0	0	0	0	0	0	0	0	0	0
669	WOS:000428009300014	Wang, LL; Wu, YY; Luo, XF; Ning, ZE; Wang, JH; Yang, JJ; Feng, YJ; Liao, JL; Yang, YY; Feng, KM; Liu, N; Gong, M	Effects of Ar/O-2 ratio on preparation and properties of multilayer Cr2O3/alpha-Al2O3 tritium permeation barrier	SURFACE & COATINGS TECHNOLOGY	339		132	138	Closed	-1.24944	-0.464945	0	0	0	0	0	0	0	0	0	0	0
670	WOS:000428009600003	Bombrun, M; Jessop, D; Harris, A; Barra, V	An algorithm for the detection and characterisation of volcanic plumes using thermal camera imagery	JOURNAL OF VOLCANOLOGY AND GEOTHERMAL RESEARCH	352		26	37	OA	-0.365652	-0.263142	0	0	0	0	0	0	0	1	0	0	1					https://www.researchgate.net/profile/David_Jessop3/publication/322913094_An_algorithm_for_the_detection_and_characterisation_of_volcanic_plumes_using_thermal_camera_imagery/links/5a8866650f7e9b1a9551683d/An-algorithm-for-the-detection-and-characterisation-of-volcanic-plumes-using-thermal-camera-imagery.pdf			Publisher’s version
671	WOS:000428019800006	Hu, W; Tie, WW; Ou, WJ; Yan, Y; Kong, H; Zuo, J; Ding, XP; Ding, ZH; Liu, Y; Wu, CL; Guo, YL; Shi, HT; Li, KM; Guo, AP	Crosstalk between calcium and melatonin affects postharvest physiological deterioration and quality loss in cassava	POSTHARVEST BIOLOGY AND TECHNOLOGY	140		42	49	OA	-0.365652	-0.263142	0	0	0	0	0	0	0	1	0	0	1					https://www.researchgate.net/profile/Xupo_Ding/publication/323398712_Crosstalk_between_calcium_and_melatonin_affects_postharvest_physiological_deterioration_and_quality_loss_in_cassava/links/5b94c9eca6fdccfd542de358/Crosstalk-between-calcium-and-melatonin-affects-postharvest-physiological-deterioration-and-quality-loss-in-cassava.pdf			Publisher’s version
672	WOS:000428026300015	Lee, WB; Choi, HJ; Cho, YP; Ryu, MH; Jung, JH	Design Methodology of a Three-Phase Dual Active Bridge Converter for Low Voltage Direct Current Applications	JOURNAL OF POWER ELECTRONICS	18	2	482	491	OA	-0.0974283	-1.33168	1	0	0	0	0	0	0	0	0	0	1	http://www.koreascience.or.kr/article/JAKO201810256454594.page ;
673	WOS:000428026300016	Jo, GJ; Choi, JW	A Novel Method for the Identification of the Rotor Resistance and Mutual Inductance of Induction Motors Based on MRAC and RLS Estimation	JOURNAL OF POWER ELECTRONICS	18	2	492	501	OA	-0.0974283	-1.33168	1	0	0	0	0	0	0	0	0	0	1	http://koreascience.or.kr/article/JAKO201810256454599.page ;
674	WOS:000428027700045	Seadawy, AR; Alamri, SZ	Mathematical methods via the nonlinear two-dimensional water waves of Olver dynamical equation and its exact solitary wave solutions	RESULTS IN PHYSICS	8		286	291	OA	-0.0974283	-1.33168	1	0	0	0	0	0	0	0	0	0	1	https://www.sciencedirect.com/science/article/pii/S2211379717320934 ;
675	WOS:000428035200055	Rozanski, AT; Viers, BR; Shakir, NA; Pagliara, TJ; Scott, JM; Morey, AF	Is Removal of the Pressure-regulating Balloon Necessary After Artificial Urinary Sphincter Cuff Erosion?	UROLOGY	113		225	229	Closed	-1.24944	-0.464945	0	0	0	0	0	0	0	0	0	0	0
676	WOS:000428043000067	Christian, D; Zhang, J; Sawdon, AJ; Peng, CA	Enhanced astaxanthin accumulation in Haematococcus pluvialis using high carbon dioxide concentration and light illumination	BIORESOURCE TECHNOLOGY	256		548	551	Closed	-1.24944	-0.464945	0	0	0	0	0	0	0	0	0	0	0
677	WOS:000428050400013	Lin, J; Zhu, Q; Hong, YH; Yuan, LR; Liu, JZ; Xu, XM; Wang, JH	Synchronous response of sedimentary organic carbon accumulation on the inner shelf of the East China Sea to the water impoundment of Three Gorges and Gezhouba Dams	JOURNAL OF OCEANOLOGY AND LIMNOLOGY	36	1	153	164	OA	-0.0974283	-1.33168	1	0	0	0	0	0	0	0	0	0	1	http://www.jol343.com/EN/abstract/abstract454.shtml ;
678	WOS:000428085200006	Scholler, E; Weichmann, F; Treiber, T; Ringle, S; Treiber, N; Flatley, A; Feederle, R; Bruckmann, A; Meister, G	Interactions, localization, and phosphorylation of the m(6)A generating METTL3-METTL14-WTAP complex	RNA	24	4	499	512	OA	0.825211	4.22955	0	0	1	1	1	1	0	1	0	0	5	http://rnajournal.cshlp.org/content/24/4/499.short ; http://rnajournal.cshlp.org/content/early/2018/01/18/rna.064063.117.abstract	https://www.ncbi.nlm.nih.gov/pmc/articles/PMC5855951/ ; https://europepmc.org/articles/pmc5855951	https://push-zb.helmholtz-muenchen.de/frontdoor.php?source_opus=52758&la=de		https://www.researchgate.net/profile/Franziska_Weichmann/publication/322595330_Interactions_localization_and_phosphorylation_of_the_m6A_generating_METTL3-METTL14-WTAP_complex/links/5bab2c1f92851ca9ed25f062/Interactions-localization-and-phosphorylation-of-the-m6A-generating-METTL3-METTL14-WTAP-complex.pdf
679	WOS:000428093900119	Hirt, H; Hall, JW; Larson, E; Gorr, SU	A D-enantiomer of the antimicrobial peptide GL1 3K evades antimicrobial resistance in the Gram positive bacteria Enterococcus faecalis and Streptococcus gordonii	PLOS ONE	13	3			OA	2.21118	-1.36968	1	0	0	0	1	0	0	0	1	0	3	https://journals.plos.org/plosone/article?id=10.1371/journal.pone.0194900 ;	https://www.ncbi.nlm.nih.gov/pmc/articles/PMC5864073/ ; https://europepmc.org/articles/pmc5864073				http://search.proquest.com/openview/996dfa1b667cc5f4d16ced05d9cffd3f/1?pq-origsite=gscholar&cbl=1436336
680	WOS:000428095000001	Vozkova, K; Teply, P	DETERMINANTS OF BANK FEE INCOME IN THE EU BANKING INDUSTRY - DOES MARKET CONCENTRATION MATTER?	PRAGUE ECONOMIC PAPERS	27	1	3	20	OA	-0.0974283	-1.33168	1	0	0	0	0	0	0	0	0	0	1	http://pep.vse.cz/artkey/pep-201801-0003_determinants-of-bank-fee-income-in-the-eu-banking-industry-8211-does-market-concentration-matter.php ;
681	WOS:000428102300010	Dodd, S; Clarke, M; Becker, L; Mavergames, C; Fish, R; Williamson, PR	A taxonomy has been developed for outcomes in medical research to help improve knowledge discovery	JOURNAL OF CLINICAL EPIDEMIOLOGY	96		84	92	OA	2.04978	4.94852	0	1	0	0	1	1	1	0	0	1	5	https://www.sciencedirect.com/science/article/pii/S0895435617305899 ; https://www.jclinepi.com/article/S0895-4356(17)30589-9/fulltext ;	https://europepmc.org/articles/pmc5854263 ; https://www.ncbi.nlm.nih.gov/pmc/articles/PMC5854263/	https://pure.qub.ac.uk/portal/files/148942834/A_taxonomy_has_been_developed_for_outcomes_in_medical_research_to_help_improve_knowledge_discovery.pdf ; https://livrepository.liverpool.ac.uk/3015642/	http://cs-cousin.org/wordpress/wp-content/uploads/2018/08/2018-Dodd-2017-COMET-Taxonomy.pdf			https://core.ac.uk/download/pdf/160109465.pdf
682	WOS:000428119800008	Samuel, DGL; Nagendra, SMS; Maiya, MP	A study of pipe parameters on the performance of cooling tower-based thermally activated building system	INDOOR AND BUILT ENVIRONMENT	27	2	219	232	Closed	-1.24944	-0.464945	0	0	0	0	0	0	0	0	0	0	0
683	WOS:000428128700017	Li, XB; Li, CJ; Cao, WZ; Tao, M	Dynamic stress concentration and energy evolution of deep-buried tunnels under blasting loads	INTERNATIONAL JOURNAL OF ROCK MECHANICS AND MINING SCIENCES	104		131	146	OA	0.268963	0.802226	0	0	0	0	0	1	0	1	0	0	2			https://spiral.imperial.ac.uk/handle/10044/1/56843		https://www.researchgate.net/publication/324142587_Dynamic_stress_concentration_and_energy_evolution_of_deep-buried_tunnels_under_blasting_loads
684	WOS:000428162800001	Tomczak, A; Mortensen, JM; Winnenburg, R; Liu, C; Alessi, DT; Swamy, V; Vallania, F; Lofgren, S; Haynes, W; Shah, NH; Musen, MA; Khatri, P	Interpretation of biological experiments changes with evolution of the Gene Ontology and its annotations	SCIENTIFIC REPORTS	8				OA	4.26618	-1.2437	1	0	0	0	1	0	0	1	1	1	5	https://www.nature.com/articles/s41598-018-23395-2 ;	https://www.ncbi.nlm.nih.gov/pmc/articles/PMC5865181/ ; https://europepmc.org/articles/pmc5865181 ; https://www.biorxiv.org/content/10.1101/228080v1.abstract			https://www.researchgate.net/profile/Aurelie_Tomczak/publication/321489128_Interpretation_of_biological_experiments_changes_with_evolution_of_Gene_Ontology_and_its_annotations/links/5a4f591aaca2726172bc8bd6/Interpretation-of-biological-experiments-changes-with-evolution-of-Gene-Ontology-and-its-annotations.pdf ; https://www.researchgate.net/publication/323987333_Interpretation_of_biological_exper…	http://search.proquest.com/openview/7f4e396b8ba6c6cc46bbad190706cfb2/1?pq-origsite=gscholar&cbl=2041939 ; http://search.proquest.com/openview/f16de81140a18303688afe100a519963/1?pq-origsite=gscholar&cbl=2050091	https://app.dimensions.ai/details/publication/pub.1101696884?and_facet_journal=jour.1023209#readcube-epdf
685	WOS:000428165300001	Li, XJ; Hao, JY	New preparation of super-early-strength grouting materials by ternary complex system	ADVANCES IN CEMENT RESEARCH	30	4	139	147	Closed	-1.24944	-0.464945	0	0	0	0	0	0	0	0	0	0	0
686	WOS:000428167800005	Samuelsen, T; Grov, E	Subsea road tunnels in the Faroe Islands	PROCEEDINGS OF THE INSTITUTION OF CIVIL ENGINEERS-CIVIL ENGINEERING	171	5	25	30	OA	-0.241419	3.07055	0	1	0	0	0	1	0	0	0	0	2	https://www.icevirtuallibrary.com/doi/abs/10.1680/jcien.17.00032		https://ntnuopen.ntnu.no/ntnu-xmlui/handle/11250/2482386 ; https://sintef.brage.unit.no/sintef-xmlui/handle/11250/2481087
687	WOS:000428174400020	Colloca, G; Venturino, A; Guarneri, D	Tumor Growth Kinetics Before and After First-line Chemotherapy in Metastatic Castration-resistant Prostate Cancer: A Prostate-specific Antigen-based Retrospective Analysis	AMERICAN JOURNAL OF CLINICAL ONCOLOGY-CANCER CLINICAL TRIALS	41	3	316	320	Closed	-1.24944	-0.464945	0	0	0	0	0	0	0	0	0	0	0
688	WOS:000428190300010	Natarajan, N; Kumar, GS	Spatial moment analysis of multispecies contaminant transport in porous media	ENVIRONMENTAL ENGINEERING RESEARCH	23	1	76	83	OA	-0.0974283	-1.33168	1	0	0	0	0	0	0	0	0	0	1	http://eeer.org/journal/view.php?doi=10.4491/eer.2016.147 ; http://www.koreascience.or.kr/article/JAKO201810648291894.page ; https://www.e-sciencecentral.org/articles/SC000028044 ;
689	WOS:000428207300010	Gurung, RAR; Punke, E; Brickner, M; Badalamenti, V	Power and provocativeness: The effects of subtle changes in clothing on perceptions of working women	JOURNAL OF SOCIAL PSYCHOLOGY	158	2	252	255	OA	-0.365652	-0.263142	0	0	0	0	0	0	0	1	0	0	1					https://www.researchgate.net/profile/Regan_Gurung/publication/317034008_Power_and_Provocativeness_The_Effects_of_Subtle_Changes_in_Clothing_on_Perceptions_of_Working_Women/links/5b193a9745851587f2987c4f/Power-and-Provocativeness-The-Effects-of-Subtle-Changes-in-Clothing-on-Perceptions-of-Working-Women.pdf			Publisher’s version
690	WOS:000428212100003	Nagarajan, UM; Tripathy, M; Kollipara, A; Allen, J; Goodwin, A; Whittimore, J; Wyrick, PB; Rank, RG	Differential signaling pathways are initiated in macrophages during infection depending on the intracellular fate of Chlamydia spp.	IMMUNOLOGY AND CELL BIOLOGY	96	3	246	256	OA	0.592343	0.145915	0	0	0	0	1	0	0	1	0	0	2		https://europepmc.org/abstract/med/29363185			https://www.researchgate.net/profile/Manoj_Tripathy/publication/322358523_Differential_signaling_pathways_are_initiated_in_macrophages_during_infection_depending_on_the_intracellular_fate_of_Chlamydia_spp/links/5b6dafafa6fdcc87df711255/Differential-signaling-pathways-are-initiated-in-macrophages-during-infection-depending-on-the-intracellular-fate-of-Chlamydia-spp.pdf
691	WOS:000428216700087	Zhang, X; Lv, XQ; Tang, S; Mei, L; Li, YH; Zhang, JP; Jiang, JD; Peng, ZG; Song, DQ	Discovery and evolution of aloperine derivatives as a new family of HCV inhibitors with novel mechanism	EUROPEAN JOURNAL OF MEDICINAL CHEMISTRY	143		1053	1065	Closed	-1.24944	-0.464945	0	0	0	0	0	0	0	0	0	0	0
692	WOS:000428216700089	Saleeb, M; Mojica, S; Eriksson, AU; Andersson, CD; Gylfe, A; Elofsson, M	Natural product inspired library synthesis - Identification of 2,3-diarylbenzofuran and 2,3-dihydrobenzofuran based inhibitors of Chlamydia trachomatis	EUROPEAN JOURNAL OF MEDICINAL CHEMISTRY	143		1077	1089	OA	0.642371	3.27236	0	1	0	0	0	1	0	1	0	0	3	https://www.sciencedirect.com/science/article/pii/S0223523417310024		http://www.diva-portal.org/smash/get/diva2:1167289/FULLTEXT01.pdf		https://www.researchgate.net/profile/Michael_Saleeb/publication/321633923_Natural_product_inspired_library_synthesis_-_Identification_of_23-diaryl_benzofuran_and_23-dihydrobenzofuran_based_inhibitors_of_Chlamydia_trachomatis/links/5a7641cfaca2722e4def3035/Natural-product-inspired-library-synthesis-Identification-of-2-3-diaryl-benzofuran-and-2-3-dihydrobenzofuran-based-inhibitors-of-Chlamydia-trac…
693	WOS:000428218200006	Martinez-Alvaro, M; Hernandez, P	EVALUATION OF THE SENSORY ATTRIBUTES ALONG RABBIT LOIN BY A TRAINED PANEL	WORLD RABBIT SCIENCE	26	1	43	48	OA	2.59218	-0.140331	1	0	0	0	0	1	0	1	0	1	4	https://polipapers.upv.es/index.php/wrs/article/view/7904 ;		https://riunet.upv.es/handle/10251/100098		https://www.researchgate.net/profile/Marina_Martinez_Alvaro/publication/324059005_Evaluation_of_the_sensory_attributes_along_rabbit_loin_by_a_trained_panel/links/5abb817c45851522ddebf728/Evaluation-of-the-sensory-attributes-along-rabbit-loin-by-a-trained-panel.pdf		https://www.semanticscholar.org/paper/Evaluation-of-the-sensory-attributes-along-rabbit-a-Mart%C3%ADnez-%C3%81lvaro-Hern%C3%A1ndez/212372ed8f327bef82e7b6953b57fecc8b75813e
694	WOS:000428219900052	Dewers, TA; Heath, JE; Bryan, CR; Mang, JT; Hjelm, RP; Ding, M; Taylor, M	Oedometric Small-Angle Neutron Scattering: In Situ Observation of Nanopore Structure During Bentonite Consolidation and Swelling in Dry and Hydrous CO2 Environments	ENVIRONMENTAL SCIENCE & TECHNOLOGY	52	6	3758	3768	Closed	-1.24944	-0.464945	0	0	0	0	0	0	0	0	0	0	0
695	WOS:000428227700061	Zdziennicka, A; Krawczyk, J; Janczuk, B	Volumetric properties of rhamnolipid and surfactin at different temperatures	JOURNAL OF MOLECULAR LIQUIDS	255		562	571	Closed	-1.24944	-0.464945	0	0	0	0	0	0	0	0	0	0	0
696	WOS:000428241300012	An, YS; Peng, RH	Effect of the dilaton on holographic complexity growth	PHYSICAL REVIEW D	97	6			OA	0.860566	-0.922625	1	0	0	0	1	0	0	0	0	0	2	https://s3.cern.ch/inspire-prod-files-d/d1277bca7f7191e036de62fa57700f53 ; https://journals.aps.org/prd/abstract/10.1103/PhysRevD.97.066022 ;	https://arxiv.org/abs/1801.03638
697	WOS:000428250400009	Kamel, MG; El-Qushayri, AE; Thach, TQ; Huy, NT	Cardiovascular mortality trends in non-Hodgkin's lymphoma: a population-based cohort study	EXPERT REVIEW OF ANTICANCER THERAPY	18	1	91	100	Closed	-1.24944	-0.464945	0	0	0	0	0	0	0	0	0	0	0
698	WOS:000428254400001	Ghorbanzadeh, O; Feizizadeh, B; Blaschke, T	Multi-criteria risk evaluation by integrating an analytical network process approach into GIS-based sensitivity and uncertainty analyses	GEOMATICS NATURAL HAZARDS & RISK	9	1	127	151	OA	0.786361	-1.12988	1	0	0	0	0	0	0	1	0	0	2	https://www.tandfonline.com/doi/abs/10.1080/19475705.2017.1413012 ;				https://www.researchgate.net/profile/Omid_Ghorbanzadeh/publication/321955842_Multi-criteria_risk_evaluation_by_integrating_an_analytical_network_process_approach_into_GIS-based_sensitivity_and_uncertainty_analyses/links/5a4105cd0f7e9ba868a178d0/Multi-criteria-risk-evaluation-by-integrating-an-analytical-network-process-approach-into-GIS-based-sensitivity-and-uncertainty-analyses.pdf
699	WOS:000428258600009	Kumar, A	Ultrasonic Velocity Ratio: An Effective Tool for In-Situ Materials Characterization	ACTA ACUSTICA UNITED WITH ACUSTICA	104	2	251	258	Closed	-1.24944	-0.464945	0	0	0	0	0	0	0	0	0	0	0
700	WOS:000428265800012	Burford, O; Kindarji, S; Parsons, R; Falcoff, H	Using visual demonstrations in young adults to promote smoking cessation: Preliminary findings from a French pilot study	RESEARCH IN SOCIAL & ADMINISTRATIVE PHARMACY	14	4	398	400	Closed	-1.24944	-0.464945	0	0	0	0	0	0	0	0	0	0	0
701	WOS:000428269000005	Bisen, D; Sharma, S	Fuzzy Based Detection of Malicious Activity for Security Assessment of MANET	NATIONAL ACADEMY SCIENCE LETTERS-INDIA	41	1	23	28	Closed	-1.24944	-0.464945	0	0	0	0	0	0	0	0	0	0	0
702	WOS:000428272300003	Wang, HP; Li, XG; Lin, KJ; Geng, XG	Morphological Simulation of Phase Separation Coupled Oscillation Shear and Varying Temperature Fields	JOURNAL OF LOW TEMPERATURE PHYSICS	191	3-4	153	173	Closed	-1.24944	-0.464945	0	0	0	0	0	0	0	0	0	0	0
703	WOS:000428276900010	Bushong, JT; Mullock, JL; Arnall, DB; Raun, WR	Effect of nitrogen fertilizer source on corn (Zea mays L.) optical sensor response index values in a rain-fed environment	JOURNAL OF PLANT NUTRITION	41	9	1172	1183	OA	-1.08744	1.07979	0	0	0	0	0	0	1	0	0	0	1				http://www.nue.okstate.edu/Index_Publications/NSource_JPN.pdf
704	WOS:000428286900020	El-Tarabany, MS; El-Tarabany, AA; Emara, SS	Impact of crossbreeding Holstein and Brown Swiss cows on milk yield, composition, and fatty acid profiles in subtropics	TROPICAL ANIMAL HEALTH AND PRODUCTION	50	4	845	850	Closed	-1.24944	-0.464945	0	0	0	0	0	0	0	0	0	0	0
705	WOS:000428298100004	Waleed, A; Akhtar, A; Pasha, AT	Oil consumption and economic growth: Evidence from Pakistan	ENERGY SOURCES PART B-ECONOMICS PLANNING AND POLICY	13	2	103	108	Closed	-1.24944	-0.464945	0	0	0	0	0	0	0	0	0	0	0
706	WOS:000428304300051	Wang, YC; Wang, FP; Li, J; Liang, SN; Zhou, JH	Electronic Properties of Typical Molecules and the Discharge Mechanism of Vegetable and Mineral Insulating Oils	ENERGIES	11	3			OA	2.13697	-1.57694	1	0	0	0	0	0	0	1	1	0	3	https://www.mdpi.com/1996-1073/11/3/523 ;				https://www.researchgate.net/publication/323461091_Electronic_Properties_of_Typical_Molecules_and_the_Discharge_Mechanism_of_Vegetable_and_Mineral_Insulating_Oils	http://search.ebscohost.com/login.aspx?direct=true&profile=ehost&scope=site&authtype=crawler&jrnl=19961073&AN=128658448&h=U%2FWJFhZMPoZkrG%2BDXncmeKLTG0lEC6k36xDOQaKiyvLU2c%2BE%2B4Qo54QDs%2B7VMAR5HZrAjV%2BHvNSmKhIx1sp4bg%3D%3D&crl=c
707	WOS:000428305200001	Andersen, O; Oian, H; Aas, O; Tangeland, T	Affective and cognitive dimensions of ski destination images. The case of Norway and the Lillehammer region	SCANDINAVIAN JOURNAL OF HOSPITALITY AND TOURISM	18	2	113	131	OA	-0.614827	0.600424	0	0	0	0	0	1	0	0	0	0	1			https://oda-hioa.archive.knowledgearc.net/handle/10642/6422 ; https://nmbu.brage.unit.no/nmbu-xmlui/handle/11250/2576227					Accepted or author’s version
708	WOS:000428309800036	Michaelsen, SR; Aslan, D; Urup, T; Poulsen, HS; Gronbaek, K; Broholm, H; Kristensen, LS	DNA Methylation Levels of the ELMO Gene Promoter CpG Islands in Human Glioblastomas	INTERNATIONAL JOURNAL OF MOLECULAR SCIENCES	19	3			OA	4.90079	-0.178332	1	0	0	0	1	1	0	1	1	1	6	https://www.mdpi.com/1422-0067/19/3/679 ;	https://www.ncbi.nlm.nih.gov/pmc/articles/PMC5877540/ ; https://europepmc.org/articles/pmc5877540	https://curis.ku.dk/portal/files/212296342/ijms_19_00679_v2.pdf ; https://pure.au.dk/ws/files/123729350/ijms_19_00679_v2.pdf		https://www.researchgate.net/publication/323460877_DNA_Methylation_Levels_of_the_ELMO_Gene_Promoter_CpG_Islands_in_Human_Glioblastomas	http://search.ebscohost.com/login.aspx?direct=true&profile=ehost&scope=site&authtype=crawler&jrnl=14220067&AN=128667829&h=dvLsIoGngAr2GAHMFrtOrXcwE9vbIJf4pRoMo0BKs1ugOIfcPd4bKUzy0my12rDXKGX20BRXRlH0fstATfUF6A%3D%3D&crl=c ; http://search.proquest.com/openview/397868b6709a9eba85d35358dd4da272/1?pq-origsite=gscholar&cbl=2032341	https://pdfs.semanticscholar.org/1ed1/6e7d74ffc6bbbc0cb8a7bf997d25a4ad4506.pdf
709	WOS:000428321900004	Skanderova, L; Fabian, T; Zelinka, I	Differential evolution based on node strength	INTERNATIONAL JOURNAL OF BIO-INSPIRED COMPUTATION	11	1	34	45	OA	-0.238649	0.906754	0	0	0	1	0	0	0	0	0	1	2	http://www.inderscience.com/storage/f141263105119287.pdf						https://pdfs.semanticscholar.org/93ee/ce00595cb6c10f761c6f2617a12e46ee303e.pdf
710	WOS:000428322600001	Zhang, Y; Fu, J; Li, GN	A Novel Self-Calibration Method for Acoustic Vector Sensor	MATHEMATICAL PROBLEMS IN ENGINEERING					OA	1.07378	-1.4075	1	0	0	0	0	0	0	0	0	1	2	https://www.hindawi.com/journals/mpe/2018/1219670/abs/ ;						https://pdfs.semanticscholar.org/35c3/a44406c20faadcc43f355f3366b7425fa605.pdf?_ga=2.145377204.1603922043.1582464176-844905564.1579316102
711	WOS:000428335900007	Eaton, S; Zuniga, C; Czyzewski, J; Ellis, C; Genney, DR; Haydon, D; Mirzai, N; Yahr, R	A method for the direct detection of airborne dispersal in lichens	MOLECULAR ECOLOGY RESOURCES	18	2	240	250	OA	0.268963	0.802226	0	0	0	0	0	1	0	1	0	0	2			http://eprints.gla.ac.uk/151181/		https://www.researchgate.net/profile/Nosrat_Mirzai/publication/320795390_A_method_for_the_direct_detection_of_airborne_dispersal_in_lichens/links/5a7d673c0f7e9b9da8d78b8c/A-method-for-the-direct-detection-of-airborne-dispersal-in-lichens.pdf
712	WOS:000428342300001	Hossain, RA; Dunham, NR; Enke, RA; Berndsen, CE	In silico modeling of epigenetic-induced changes in photoreceptor cis-regulatory elements	MOLECULAR VISION	24		218	230	OA	1.90636	0.82391	1	0	0	0	1	0	1	1	0	0	4	http://www.molvis.org/molvis/v24/218/mv-v24-218.pdf ;	https://www.ncbi.nlm.nih.gov/pmc/articles/PMC5851326/ ; https://europepmc.org/articles/pmc5851326		https://works.bepress.com/raymond_enke/99/download/	https://www.researchgate.net/publication/323955268_In_silico_modeling_of_epigenetic-induced_changes_in_photoreceptor_cis-regulatory_elements
713	WOS:000428346600005	Yang, HQ; West, J; Harris, RE	Coupled Fluid-Structure Interaction Analysis of Solid Rocket Motor with Flexible Inhibitors	JOURNAL OF SPACECRAFT AND ROCKETS	55	2	303	314	OA	0.805554	-0.338961	0	0	0	0	0	0	0	1	0	1	2					https://www.researchgate.net/publication/321169652_Coupled_Fluid-Structure_Interaction_Analysis_of_Solid_Rocket_Motor_with_Flexible_Inhibitors		https://pdfs.semanticscholar.org/c2c6/452d8f3a46184b9492695e68e7b158e36b47.pdf?_ga=2.197378351.1263270367.1593779735-1464625391.1590670293
714	WOS:000428369400027	Heydaryan, S; Bedolla, JS; Belingardi, G	Safety Design and Development of a Human-Robot Collaboration Assembly Process in the Automotive Industry	APPLIED SCIENCES-BASEL	8	3			OA	2.59218	-0.140331	1	0	0	0	0	1	0	1	0	1	4	https://www.mdpi.com/2076-3417/8/3/344 ;		https://iris.polito.it/retrieve/handle/11583/2702315/188077/applsci-08-00344.pdf		https://www.researchgate.net/publication/323461053_Safety_Design_and_Development_of_a_Human-Robot_Collaboration_Assembly_Process_in_the_Automotive_Industry		https://app.dimensions.ai/details/publication/pub.1101262427?and_facet_journal=jour.1149352#readcube-epdf
715	WOS:000428374800016	Sanjay, V; Das, AK	Numerical assessment of hazard in compartmental fire having steady heat release rate from the source	BUILDING SIMULATION	11	3	613	624	OA	-1.08744	1.07979	0	0	0	0	0	0	1	0	0	0	1				https://sites.google.com/view/vatsalsanjay/publications
716	WOS:000428376900013	Ning, R; Ao, YF; Wang, DX; Wang, QQ	Macrocycle-Enabled Counteranion Trapping for Improved Catalytic Efficiency	CHEMISTRY-A EUROPEAN JOURNAL	24	17	4268	4272	Closed	-1.24944	-0.464945	0	0	0	0	0	0	0	0	0	0	0
717	WOS:000428392100074	Cern, A; Connolly, KL; Jerse, AE; Barenholz, Y	In Vitro Susceptibility of Neisseria gonorrhoeae Strains to Mupirocin, an Antibiotic Reformulated for Parenteral Administration in Nanoliposomes	ANTIMICROBIAL AGENTS AND CHEMOTHERAPY	62	4			OA	-0.693193	2.96238	0	0	1	1	1	0	0	0	0	0	3	https://aac.asm.org/content/62/4/e02377-17.short ; https://aac.asm.org/content/aac/early/2018/01/09/AAC.02377-17.full.pdf	https://europepmc.org/articles/pmc5913977 ; https://www.ncbi.nlm.nih.gov/pmc/articles/PMC5913977/
718	WOS:000428400500004	Hale, EA; Targett, TE	Vertical distribution of larval Atlantic menhaden (Brevoortia tyrannus) and Atlantic croaker (Micropogonias undulatus): Implications for vertical migratory behaviour and transport	FISHERIES OCEANOGRAPHY	27	3	222	231	Closed	-1.24944	-0.464945	0	0	0	0	0	0	0	0	0	0	0
719	WOS:000428411700014	Madden, A; Bailey, C; Alfes, K; Fletcher, L	Using narrative evidence synthesis in HRM research: An overview of the method, its application, and the lessons learned	HUMAN RESOURCE MANAGEMENT	57	2	641	657	OA	0.556379	0.524605	0	0	0	0	0	1	0	0	0	1	2			http://gala.gre.ac.uk/id/eprint/17519 ; http://sro.sussex.ac.uk/id/eprint/69523/ ; http://publications.aston.ac.uk/id/eprint/31348/				https://core.ac.uk/download/pdf/84587113.pdf
720	WOS:000428450300003	Lamon-Fava, S; Diffenderfer, MR; Barrett, PHR; Wan, WY; Postfai, B; Nartsupha, C; Dolnikowski, GG; Schaefer, EJ	Differential Effects of Estrogen and Progestin on Apolipoprotein B100 and B48 Kinetics in Postmenopausal Women	LIPIDS	53	2	167	175	Closed	-1.24944	-0.464945	0	0	0	0	0	0	0	0	0	0	0
721	WOS:000428452800002	Boudet-Berquier, J; Salanave, B; Desenclos, JC; Castetbon, K	Association between maternal prepregnancy obesity and breastfeeding duration: Data from a nationwide prospective birth cohort	MATERNAL AND CHILD NUTRITION	14	2			OA	-0.532779	1.51486	0	0	1	0	1	0	0	0	0	0	2	https://onlinelibrary.wiley.com/doi/abs/10.1111/mcn.12507	https://europepmc.org/abstract/med/28851047
722	WOS:000428463600011	Foster, SJ; Agarwal, A; Amin, A	Design of steel fiber reinforced concrete beams for shear using inverse analysis for determination of residual tensile strength	STRUCTURAL CONCRETE	19	1	129	140	OA	-1.49077	1.10581	0	0	1	0	0	0	0	0	0	0	1	https://onlinelibrary.wiley.com/doi/abs/10.1002/suco.201700100
723	WOS:000428476000010	Mallon, MR; Lanivich, SE; Klinger, RL	Resource configurations for new family venture growth	INTERNATIONAL JOURNAL OF ENTREPRENEURIAL BEHAVIOUR & RESEARCH	24	2	521	537	OA	-0.365652	-0.263142	0	0	0	0	0	0	0	1	0	0	1					https://www.researchgate.net/profile/Mark_Mallon/publication/321973832_Resource_configurations_for_new_family_venture_growth/links/5a3bbc564585158a1bc2c2ca/Resource-configurations-for-new-family-venture-growth.pdf			Publisher’s version
724	WOS:000428482600007	Dorji, K; Phuntsho, S; Pempa; Kumluang, S; Khuntha, S; Kulpeng, W; Rajbhandari, S; Teerawattananon, Y	Towards the introduction of pneumococcal conjugate vaccines in Bhutan: A cost-utility analysis to determine the optimal policy option	VACCINE	36	13	1757	1765	OA	2.47837	3.71372	0	1	0	0	1	0	1	1	1	0	5	https://www.sciencedirect.com/science/article/pii/S0264410X18302354	https://europepmc.org/articles/pmc5858152 ; https://www.ncbi.nlm.nih.gov/pmc/articles/PMC5858152/		http://www.globalhitap.net/wp-content/uploads/2018/03/Towards-the-introduction-of-pneumococcal-conjugate-vaccines-in-Bhutan.pdf	https://www.researchgate.net/publication/323374536_Towards_the_introduction_of_pneumococcal_conjugate_vaccines_in_Bhutan_A_cost-utility_analysis_to_determine_the_optimal_policy_option	https://www.clinicalkey.jp/#!/content/playContent/1-s2.0-S0264410X18302354?returnurl=null&referrer=null
725	WOS:000428483100037	Jiang, SY; Hua, H; Jarvie, HP; Liu, XW; Zhang, Y; Sheng, H; Liu, X; Zhang, L; Yuan, ZW	Enhanced nitrogen and phosphorus flows in a mixed land use basin: Drivers and consequences	JOURNAL OF CLEANER PRODUCTION	181		416	425	OA	-0.614827	0.600424	0	0	0	0	0	1	0	0	0	0	1			http://nora.nerc.ac.uk/id/eprint/519294/1/N519294PP.pdf					Accepted or author’s version
726	WOS:000428488500011	Kouabosso, A; Mossoro-Kpinde, CD; Bouassa, RSM; Longo, JD; Simaleko, MM; Gresenguet, G; Belec, L	Task-shifting of CD4 T cell count monitoring by the touchscreen-based Muse (TM) Auto CD4/CD4% single-platform system for CD4 T cell numeration: Implication for decentralization in resource-constrained settings	JOURNAL OF IMMUNOLOGICAL METHODS	455		95	98	Closed	-1.24944	-0.464945	0	0	0	0	0	0	0	0	0	0	0
727	WOS:000428491800004	Roberts, N; Woodbridge, J; Bevan, A; Palmisano, A; Shennan, S; Asouti, E	Human responses and non-responses to climatic variations during the last Glacial-Interglacial transition in the eastern Mediterranean	QUATERNARY SCIENCE REVIEWS	184		47	67	OA	0.268963	0.802226	0	0	0	0	0	1	0	1	0	0	2			http://discovery.ucl.ac.uk/id/eprint/10027678 ; https://pearl.plymouth.ac.uk/handle/10026.1/10120 ; https://livrepository.liverpool.ac.uk/3010042/1/JQSR_2017_199.pdf		https://www.researchgate.net/publication/320369986_Human_responses_and_non-responses_to_climatic_variations_during_the_last_Glacial-Interglacial_transition_in_the_eastern_Mediterranean
728	WOS:000428492500016	Liu, ZH; Wu, JF; Fan, XS; Ma, JG; Wang, R	A study on assembly technology of the CFETR 1/32 Vacuum Vessel	FUSION ENGINEERING AND DESIGN	128		101	106	Closed	-1.24944	-0.464945	0	0	0	0	0	0	0	0	0	0	0
729	WOS:000428495100018	Yakovlev, AI; Snetkov, IL; Palashov, OV	The dependence of optical anisotropy parameter on dopant concentration in Yb:CaF2 and Tb:CaF2 crystals	OPTICAL MATERIALS	77		127	131	OA	-0.20365	1.28159	0	0	0	0	0	0	1	1	0	0	2				https://www.laser-crylink.com/wp-content/uploads/2018/12/5.The-dependence-of-optical-anisotropy-parameter-on-dopant-con_2018_Optical-Ma.pdf	https://www.researchgate.net/profile/Alexey_Yakovlev5/publication/323677108_The_dependence_of_optical_anisotropy_parameter_on_dopant_concentration_in_YbCaF_2_and_TbCaF_2_crystals/links/5b55939245851507a7c045e9/The-dependence-of-optical-anisotropy-parameter-on-dopant-concentration-in-YbCaF-2-and-TbCaF-2-crystals.pdf
730	WOS:000428495800008	Sands, JD; Wongyao, N	Negative differential resistance and steady state multiplicity in solid oxide fuel cells	JOURNAL OF ELECTROANALYTICAL CHEMISTRY	812		59	67	OA	-0.365652	-0.263142	0	0	0	0	0	0	0	1	0	0	1					https://www.researchgate.net/profile/Jonathan_Sands5/publication/322850243_Negative_Differential_Resistance_and_Steady_State_Multiplicity_in_Solid_Oxide_Fuel_Cells/links/5aab3156a6fdccd3b9bbfc81/Negative-Differential-Resistance-and-Steady-State-Multiplicity-in-Solid-Oxide-Fuel-Cells.pdf ; https://www.researchgate.net/profile/Jonathan_Sands5/publication/322850243_Negative_Differential_Resistance_a…			Publisher’s version
731	WOS:000428495900011	Antonyan, A; Schlenzig, D; Schilling, S; Naumann, M; Sharoyan, S; Mardanyan, S; Demuth, HU	Concerted action of dipeptidyl peptidase IV and glutaminyl cyclase results in formation of pyroglutamate-modified amyloid peptides in vitro	NEUROCHEMISTRY INTERNATIONAL	113		112	119	Closed	-1.24944	-0.464945	0	0	0	0	0	0	0	0	0	0	0
732	WOS:000428515800009	Gao, LB; Song, J; Jiao, ZB; Liao, WB; Luan, JH; Surjadi, JU; Li, JY; Zhang, HT; Sun, D; Liu, CT; Lu, Y	High-Entropy Alloy (HEA)-Coated Nanolattice Structures and Their Mechanical Properties	ADVANCED ENGINEERING MATERIALS	20	1			OA	-0.365652	-0.263142	0	0	0	0	0	0	0	1	0	0	1					https://www.researchgate.net/publication/319942332_High-Entropy_Alloy_HEA-Coated_Nanolattice_Structures_and_Their_Mechanical_Properties			Publisher’s version
733	WOS:000428519600002	Faizal, F; Wada, M; Koike, S; Lenggoro, IW	Decomposition of solution droplets under the influence of thermal convection over a heated horizontal plate	ADVANCED POWDER TECHNOLOGY	29	3	441	449	OA	-0.20365	1.28159	0	0	0	0	0	0	1	1	0	0	2				https://empatlab.files.wordpress.com/2017/12/2018-advpowdertech-faizal.pdf	https://www.researchgate.net/profile/Wuled_Lenggoro/publication/321279558_Decomposition_of_solution_droplets_under_the_influence_of_thermal_convection_over_a_heated_horizontal_plate/links/5ddc85dc299bf10c5a334b38/Decomposition-of-solution-droplets-under-the-influence-of-thermal-convection-over-a-heated-horizontal-plate.pdf
734	WOS:000428557100026	Hebets, EA; Welch-Lazoritz, M; Tisdale, P; Hill, TW	Eight-Legged Encounters-Arachnids, Volunteers, and Art help to Bridge the Gap between Informal and Formal Science Learning	INSECTS	9	1			OA	2.37897	0.344546	1	0	0	0	1	1	0	1	0	0	4	https://www.mdpi.com/2075-4450/9/1/27 ;	https://www.ncbi.nlm.nih.gov/pmc/articles/PMC5872292/ ; https://europepmc.org/articles/pmc5872292	https://digitalcommons.unl.edu/cgi/viewcontent.cgi?article=1084&context=bioscihebets		https://www.researchgate.net/publication/323423071_Eight-Legged_Encounters-Arachnids_Volunteers_and_Art_help_to_Bridge_the_Gap_between_Informal_and_Formal_Science_Learning
735	WOS:000428561300010	Bezerra, IMP; Crocetta, TB; Massetti, T; da Silva, TD; Guarnieri, R; Meira, CD; Arab, C; de Abreu, LC; de Araujo, LV; Monteiro, CBD	Functional performance comparison between real and virtual tasks in older adults A cross-sectional study	MEDICINE	97	4			OA	3.09497	-1.16788	1	0	0	0	1	0	0	1	1	0	4	https://journals.lww.com/md-journal/Fulltext/2018/01260/Functional_performance_comparison_between_real_and.10.aspx ;	https://www.ncbi.nlm.nih.gov/pmc/articles/PMC5794361/ ; https://europepmc.org/articles/pmc5794361			https://www.researchgate.net/publication/322693967_Functional_performance_comparison_between_real_and_virtual_tasks_in_older_adults_A_cross-sectional_study	https://www.ingentaconnect.com/content/wk/medi/2018/00000097/00000004/art00010 ; https://insights.ovid.com/medicine/medi/2018/01/260/functional-performance-comparison-real-virtual/10/00005792
736	WOS:000428567100215	Romeo, FV; Fabroni, S; Ballistreri, G; Muccilli, S; Spina, A; Rapisarda, P	Characterization and Antimicrobial Activity of Alkaloid Extracts from Seeds of Different Genotypes of Lupinus spp.	SUSTAINABILITY	10	3			OA	3.30818	-1.65276	1	0	0	0	0	0	0	1	1	1	4	https://www.mdpi.com/2071-1050/10/3/788 ;				https://www.researchgate.net/publication/323741531_Characterization_and_Antimicrobial_Activity_of_Alkaloid_Extracts_from_Seeds_of_Different_Genotypes_of_Lupinus_spp	http://search.proquest.com/openview/5a306464d44d89bce73fa75693f21e49/1?pq-origsite=gscholar&cbl=2032327	https://pdfs.semanticscholar.org/56fe/8d295bdba6a6b0c8fbea4e408658753495bc.pdf?_ga=2.18909304.1589928194.1589532393-844905564.1579316102
737	WOS:000428599100006	Yang, HY; Zhang, C; Liu, C; Yu, T; Zhang, GJ; Chen, N; Li, KC	Brain network alteration in patients with temporal lobe epilepsy with cognitive impairment	EPILEPSY & BEHAVIOR	81		41	48	Closed	-1.24944	-0.464945	0	0	0	0	0	0	0	0	0	0	0
738	WOS:000428603900003	Su, MY; Lin, WP; Chiu, CT	Experience of double balloon enteroscopy	JOURNAL OF THE CHINESE MEDICAL ASSOCIATION	81	3	225	229	OA	0.0645733	0.21305	1	0	0	0	0	0	1	0	0	0	2	https://www.sciencedirect.com/science/article/pii/S1726490117303118 ; https://journals.lww.com/jcma/Fulltext/2018/03000/Experience_of_double_balloon_enteroscopy.3.aspx ;			http://www.tassid.org.tw/upload/NewsData/file/60/29.pdf ; http://homepage.vghtpe.gov.tw/~jcma/81/3/225.pdf
739	WOS:000428606500005	Ntim, SA; Norris, S; Scott, K; Thomas, TA; Noonan, GO	Consumer use effects on nanoparticle release from commercially available ceramic cookware	FOOD CONTROL	87		31	39	OA	-1.40986	0.982573	0	0	0	1	0	0	0	0	0	0	1	https://www.sciencedirect.com/science/article/pii/S0956713517305819 (View Open Manuscript)
740	WOS:000428628900007	Gonzalez-Pacheco, V; Malfaz, M; Castro-Gonzalez, A; Castillo, JC; Alonso, F; Salichs, MA	Analyzing the Impact of Different Feature Queries in Active Learning for Social Robots	INTERNATIONAL JOURNAL OF SOCIAL ROBOTICS	10	2	251	264	Closed	-1.24944	-0.464945	0	0	0	0	0	0	0	0	0	0	0
741	WOS:000428629300004	Grunblatt, E; Ruder, J; Monoranu, CM; Riederer, P; Youdim, MBH; Mandel, SA	Differential Alterations in Metabolism and Proteolysis-Related Proteins in Human Parkinson's Disease Substantia Nigra	NEUROTOXICITY RESEARCH	33	3	560	568	Closed	-1.24944	-0.464945	0	0	0	0	0	0	0	0	0	0	0
742	WOS:000428630800002	Turner, K	New ways to detect nuclear misbehavior	BULLETIN OF THE ATOMIC SCIENTISTS	74	1	2	6	Closed	-1.24944	-0.464945	0	0	0	0	0	0	0	0	0	0	0
743	WOS:000428654700003	Abdel-Qader, S; Roberts-Davis, TL	Toxic Occupation: Leveraging the Basel Convention in Palestine	JOURNAL OF PALESTINE STUDIES	47	2	28	43	OA	-0.0974283	-1.33168	1	0	0	0	0	0	0	0	0	0	1	https://jps.ucpress.edu/content/47/2/28.abstract ;
744	WOS:000428658700007	Ahmadi, Z; Sadeghi, T; Loripoor, M	The outcomes of peer-led diabetes education in comparison to education delivered by health professionals in Iranian patients	HEALTH EDUCATION RESEARCH	33	1	64	72	OA	0.027631	2.37298	0	0	1	0	0	1	0	1	0	0	3	https://academic.oup.com/her/article-abstract/33/1/64/4568996		http://eprints.rums.ac.ir/4289/		https://www.researchgate.net/publication/320766444_The_outcomes_of_peer-led_diabetes_education_in_comparison_to_education_delivered_by_health_professionals_in_Iranian_patients
745	WOS:000428687600046	Corcoran, AA; Saunders, MA; Hanley, AP; Lee, PA; Lopez, S; Ryan, R; Yohn, CB	Iterative screening of an evolutionary engineered Desmodesmus generates robust field strains with pesticide tolerance	ALGAL RESEARCH-BIOMASS BIOFUELS AND BIOPRODUCTS	31		443	453	OA	-0.365652	-0.263142	0	0	0	0	0	0	0	1	0	0	1					https://www.academia.edu/36209249/Iterative_screening_of_an_evolutionary_engineered_Desmodesmus_generates_robust_field_strains_with_pesticide_tolerance			Publisher’s version
746	WOS:000428698900004	Moghadam, MG; ten Klooster, PM; Vonkeman, HE; Kneepkens, EL; Klaasen, R; Stolk, JN; Tchetverikov, I; Vreugdenhil, SA; van Woerkom, JM; Goekoop-Ruiterman, YPM; Landewe, RBM; van Riel, PLCM; van de Laar, MAFJ; Jansen, TL	Impact of Stopping Tumor Necrosis Factor Inhibitors on Rheumatoid Arthritis Patients' Burden of Disease	ARTHRITIS CARE & RESEARCH	70	4	516	524	OA	-0.856158	2.17117	0	0	1	0	0	1	0	0	0	0	2	https://onlinelibrary.wiley.com/doi/abs/10.1002/acr.23315		https://ris.utwente.nl/ws/files/19486805/Ghiti_Moghadam_et_al._2017_Impact_of_Stopping_Tumor_Necrosis_Factor_inhibitors_on_Rheumatoid_Arthritis_Patients_Burden_of_Disease.pdf
747	WOS:000428699000014	Wilson, JW; Trier, SB; Reif, DW; Roberts, RD; Weckwerth, TM	Nocturnal Elevated Convection Initiation of the PECAN 4 July Hailstorm	MONTHLY WEATHER REVIEW	146	1	243	262	OA	-0.856158	2.17117	0	0	1	0	0	1	0	0	0	0	2	https://journals.ametsoc.org/doi/abs/10.1175/MWR-D-17-0176.1		https://opensky.ucar.edu/islandora/object/articles:21555
748	WOS:000428716900001	Dong, MJ; Chou, WS; Yao, GD	A new navigation strategy for underwater robot in reactor pool combined propeller speed detection and dynamics analysis with sonar data correction	JOURNAL OF NUCLEAR SCIENCE AND TECHNOLOGY	55	1	1	10	OA	-0.365652	-0.263142	0	0	0	0	0	0	0	1	0	0	1					https://www.researchgate.net/profile/Mingjie_Dong/publication/319476001_A_new_navigation_strategy_for_underwater_robot_in_reactor_pool_combined_propeller_speed_detection_and_dynamics_analysis_with_sonar_data_correction/links/59b11a820f7e9b37434a82ce/A-new-navigation-strategy-for-underwater-robot-in-reactor-pool-combined-propeller-speed-detection-and-dynamics-analysis-with-sonar-data-correction.pdf			Publisher’s version
749	WOS:000428718700007	Raut, SV; Yadav, DM	A decomposition model and voxel selection framework for fMRI analysis to predict neural response of visual stimuli	BIOMEDICAL ENGINEERING-BIOMEDIZINISCHE TECHNIK	63	2	163	175	Closed	-1.24944	-0.464945	0	0	0	0	0	0	0	0	0	0	0
750	WOS:000428724700002	Broda, S; Machiavelo, A; Moreira, N; Reis, R	Automata for regular expressions with shuffle	INFORMATION AND COMPUTATION	259		162	173	OA	-1.08744	1.07979	0	0	0	0	0	0	1	0	0	0	1				http://www.dcc.fc.up.pt/~nam/publica/bmmric15.pdf
751	WOS:000428740400016	Marcus, D	THE HISTORY OF THE MODERN CLASS ACTION, PART II: LITIGATION AND LEGITIMACY, 1981-1994	FORDHAM LAW REVIEW	86	4	1785	1845	OA	1.49518	0.142743	1	0	0	0	1	1	0	0	0	0	3	http://fordhamlawreview.org/wp-content/uploads/2018/02/13_Marcus-1785-1845.pdf ;	https://papers.ssrn.com/sol3/papers.cfm?abstract_id=3015581	https://ir.lawnet.fordham.edu/flr/vol86/iss4/13/
752	WOS:000428752700003	Koskela, A; Liisanantti, JH; Koskenkari, J; Ohtonen, P; Mantyvaara, T; Ala-Kokko, T	Alcohol and other substance abuse in trauma patients admitted to ICU in Northern Finland	JOURNAL OF SUBSTANCE USE	23	1	14	19	Closed	-1.24944	-0.464945	0	0	0	0	0	0	0	0	0	0	0
753	WOS:000428759200003	Lin, CH; Fu, LJ	Video retrieval for shot cluster and classification based on key feature set	IMAGING SCIENCE JOURNAL	66	1	38	58	Closed	-1.24944	-0.464945	0	0	0	0	0	0	0	0	0	0	0
754	WOS:000428762100042	Laios, K; Moschos, MM	Antonio Scarpa (1752-1832) and his study on ocular cancer	JOURNAL OF BUON	23	1	255	260	OA	-0.0974283	-1.33168	1	0	0	0	0	0	0	0	0	0	1	https://jbuon.com/archive/23-1-255.pdf ;
755	WOS:000428802500015	Medvedev, AE; Lapovok, R; Koch, E; Hoppel, H; Goken, M	Optimisation of interface formation by shear inclination: Example of aluminium-copper hybrid produced by ECAP with back-pressure	MATERIALS & DESIGN	146		142	151	Closed	-1.24944	-0.464945	0	0	0	0	0	0	0	0	0	0	0
756	WOS:000428802500019	Zhu, W; Zhang, ZB; Yang, L; Zhou, YC; Wei, YG	Spallation of thermal barrier coatings with real thermally grown oxide morphology under thermal stress	MATERIALS & DESIGN	146		180	193	OA	-0.0782352	-0.540763	0	0	0	0	0	0	0	0	0	1	1							https://app.dimensions.ai/details/publication/pub.1101390216?and_facet_journal=jour.1135863#readcube-epdf
757	WOS:000428804400007	Gholi-Tolouie, S; Sokhandan-Bashir, N; Davari, M; Sedghi, M	The effect of salicylic and jasmonic acids on tomato physiology and tolerance to Cucumber mosaic virus (CMV)	EUROPEAN JOURNAL OF PLANT PATHOLOGY	151	1	101	116	Closed	-1.24944	-0.464945	0	0	0	0	0	0	0	0	0	0	0
758	WOS:000428804900010	O'Hanrahan, E	The Contribution of Desmond Paul Henry (1921-2004) to Twentieth-Century Computer Art	LEONARDO	51	2	157	162	OA	-0.876033	2.00518	0	1	0	0	0	0	0	0	0	0	1	https://www.mitpressjournals.org/doi/pdf/10.1162/LEON_a_01326
759	WOS:000428805300081	Xu, H; Ding, J; Li, P; Zhu, F; Wang, RC	A Lightweight RFID Mutual Authentication Protocol Based on Physical Unclonable Function	SENSORS	18	3			OA	4.26618	-1.2437	1	0	0	0	1	0	0	1	1	1	5	https://www.mdpi.com/1424-8220/18/3/760 ;	https://europepmc.org/articles/pmc5876676 ; https://www.ncbi.nlm.nih.gov/pmc/articles/PMC5876676/			https://www.researchgate.net/publication/323530611_A_Lightweight_RFID_Mutual_Authentication_Protocol_Based_on_Physical_Unclonable_Function	http://search.proquest.com/openview/19a881ed06940c47028e7746859f4b29/1?pq-origsite=gscholar&cbl=2032333	https://pdfs.semanticscholar.org/ba01/a6148fb5047716f342e69071757739c344d1.pdf?_ga=2.13747703.1589928194.1589532393-844905564.1579316102 ;
760	WOS:000428819300018	Jiang, SD; Eggers, T; Thiabgoh, O; Xing, DW; Fang, WB; Sun, JF; Srikanth, H; Phan, MH	Enhancement of Giant Magneto-Impedance in Series Co-Rich Microwires for Low-Field Sensing Applications	JOURNAL OF ELECTRONIC MATERIALS	47	5	2667	2672	OA	-0.365652	-0.263142	0	0	0	0	0	0	0	1	0	0	1					https://www.researchgate.net/profile/Sida_Jiang2/publication/323095428_Enhancement_of_Giant_Magneto-Impedance_in_Series_Co-Rich_Microwires_for_Low-Field_Sensing_Applications/links/5a93a7090f7e9ba4296f5851/Enhancement-of-Giant-Magneto-Impedance-in-Series-Co-Rich-Microwires-for-Low-Field-Sensing-Applications.pdf			Publisher’s version
761	WOS:000428819300037	Swain, T; Brahma, GS	Synthesis, Characterization, and Thermal Behavior of Ni-3(PO4)(2)center dot 8H(2)O center dot Na3PO4 center dot 3.5H(2)O center dot 0.75Na(2)SO(4)	JOURNAL OF ELECTRONIC MATERIALS	47	5	2817	2823	Closed	-1.24944	-0.464945	0	0	0	0	0	0	0	0	0	0	0
762	WOS:000428819600010	Beberashvili, I; Yermolayeva, T; Katkov, A; Garra, N; Feldman, L; Gorelik, O; Stav, K; Efrati, S	Estimating of Residual Kidney Function by Multi-Frequency Bioelectrical Impedance Analysis in Hemodialysis Patients Without Urine Collection	KIDNEY & BLOOD PRESSURE RESEARCH	43	1	98	109	OA	0.786361	-1.12988	1	0	0	0	0	0	0	1	0	0	2	https://www.karger.com/Article/Abstract/487106 ;				https://www.researchgate.net/publication/322999787_Estimating_of_Residual_Kidney_Function_by_Multi-Frequency_Bioelectrical_Impedance_Analysis_in_Hemodialysis_Patients_Without_Urine_Collection
763	WOS:000428822500008	Hayashi, K; Llorca, L; Rustini, S; Setyanto, P; Zaini, Z	Reducing vulnerability of rainfed agriculture through seasonal climate predictions: A case study on the rainfed rice production in Southeast Asia	AGRICULTURAL SYSTEMS	162		66	76	OA	1.17896	2.13117	0	1	0	0	0	0	0	1	0	1	3	https://www.sciencedirect.com/science/article/pii/S0308521X17309204				https://www.researchgate.net/publication/323816769_Reducing_vulnerability_of_rainfed_agriculture_through_seasonal_climate_predictions_A_case_study_on_the_rainfed_rice_production_in_Southeast_Asia		https://app.dimensions.ai/details/publication/pub.1100810600#readcube-epdf
764	WOS:000428822700008	Schmidt, DP; Bedford, F	An analysis of the convergence of stochastic Lagrangian/Eulerian spray simulations	INTERNATIONAL JOURNAL OF MULTIPHASE FLOW	102		95	101	OA	0.431928	1.59343	0	0	0	1	1	0	0	1	0	0	3	https://www.sciencedirect.com/science/article/abs/pii/S0301932217306031 (View Open Manuscript)	https://arxiv.org/abs/1801.10070			https://www.researchgate.net/publication/322819027_An_Analysis_of_the_Convergence_of_Stochastic_LagrangianEulerian_Spray_Simulations
765	WOS:000428823100046	Imai, M; Kumar, M; Matsushita, Y; Umezawa, N	Crystal structure and electronic properties of Sr-substituted barium disilicide Ba1-xSrxSi2 for solar cells: Computational and experimental studies	ACTA MATERIALIA	148		492	498	Closed	-1.24944	-0.464945	0	0	0	0	0	0	0	0	0	0	0
766	WOS:000428824100036	Georges, A; Lacoste, C; Damien, E	Effect of formulation and process on the extrudability of starch-based foam cushions	INDUSTRIAL CROPS AND PRODUCTS	115		306	314	Closed	-1.24944	-0.464945	0	0	0	0	0	0	0	0	0	0	0
767	WOS:000428832800007	Wang, J; Chen, IR; Tsai, JJP; Wang, DC	Trust-based mechanism design for cooperative spectrum sensing in cognitive radio networks	COMPUTER COMMUNICATIONS	116		90	100	OA	-0.289859	2.93636	0	0	0	1	1	0	1	0	0	0	3	https://www.sciencedirect.com/science/article/pii/S0140366417307144 (View Open Manuscript)	https://www.ncbi.nlm.nih.gov/pmc/articles/PMC6308513/		http://people.cs.vt.edu/~irchen/ps/Wang-comcom17.pdf
768	WOS:000428833300008	Ahumada-Orellana, LE; Ortega-Farias, S; Searles, PS	Olive oil quality response to irrigation cut-off strategies in a super-high density orchard	AGRICULTURAL WATER MANAGEMENT	202		81	88	Closed	-1.24944	-0.464945	0	0	0	0	0	0	0	0	0	0	0
769	WOS:000428833500024	Naserian, E; Wang, XH; Dahal, K; Wang, Z; Wang, ZJ	Personalized location prediction for group travellers from spatial-temporal trajectories	FUTURE GENERATION COMPUTER SYSTEMS-THE INTERNATIONAL JOURNAL OF ESCIENCE	83		278	292	OA	0.430964	2.34696	0	0	0	0	0	1	1	1	0	0	3			https://repository.uwl.ac.uk/id/eprint/4340/	https://research-portal.uws.ac.uk/en/publications/personalized-location-prediction-for-group-travellers-from-spatia -> https://myresearchspace.uws.ac.uk/ws/portalfiles/portal/10043447/Accepted_Author_Manuscript.pdf	https://www.researchgate.net/profile/Elahe_Naserian3/publication/322837766_Personalized_location_prediction_for_group_travellers_from_spatial-temporal_trajectories/links/5a843c35a6fdcc201b9eb71b/Personalized-location-prediction-for-group-travellers-from-spatial-temporal-trajectories.pdf
770	WOS:000428834900009	Zhang, LP; Ghimire, P; Phuriragpitikhon, J; Jiang, BJ; Goncalves, AAS; Jaroniec, M	Facile formation of metallic bismuth/bismuth oxide heterojunction on porous carbon with enhanced photocatalytic activity	JOURNAL OF COLLOID AND INTERFACE SCIENCE	513		82	91	Closed	-1.24944	-0.464945	0	0	0	0	0	0	0	0	0	0	0
771	WOS:000428834900014	Ma, J; Yan, B	Multi-component hybrid soft ionogels for photoluminescence tuning and sensing organic solvent vapors	JOURNAL OF COLLOID AND INTERFACE SCIENCE	513		133	140	Closed	-1.24944	-0.464945	0	0	0	0	0	0	0	0	0	0	0
772	WOS:000428840900018	Nurdiwijayanto, L; Ma, RZ; Sakai, N; Sasaki, T	Insight into the structural and electronic nature of chemically exfoliated molybdenum disulfide nanosheets in aqueous dispersions	DALTON TRANSACTIONS	47	9	3014	3021	Closed	-1.24944	-0.464945	0	0	0	0	0	0	0	0	0	0	0
773	WOS:000428847300028	Zeng, LY; Sun, KA; Yang, ZC; Xie, SL; Chen, YJ; Liu, Z; Liu, YQ; Zhao, JC; Liu, YQ; Liu, CG	Tunable 3D hierarchical Ni3S2 superstructures as efficient and stable bifunctional electrocatalysts for both H-2 and O-2 generation	JOURNAL OF MATERIALS CHEMISTRY A	6	10	4485	4493	Closed	-1.24944	-0.464945	0	0	0	0	0	0	0	0	0	0	0
774	WOS:000428848800032	Yuan, XF; Hou, R; Liu, YS; Wei, XD; Wang, XF; Ying, Y; Zhao, YH; Yao, YC; Chang, JW	The evaluation of soil stability in loess hilly and gully region of Northern Shaanxi based on GIS	GEOLOGICAL JOURNAL	53		379	386	Closed	-1.24944	-0.464945	0	0	0	0	0	0	0	0	0	0	0
775	WOS:000428853800019	Funk, H	Thomas Penny and Conrad Gessner: a revision of some long-established chronological particulars	ARCHIVES OF NATURAL HISTORY	45	1	166	169	OA	-1.40986	0.982573	0	0	0	1	0	0	0	0	0	0	1	https://www.euppublishing.com/doi/abs/10.3366/anh.2018.0496
776	WOS:000428866500004	Bozorgui, B; Kolomeisky, AB; Teimouri, H	Physical-chemical mechanisms of pattern formation during gastrulation	JOURNAL OF CHEMICAL PHYSICS	148	12			OA	0.718381	2.06934	0	0	0	0	0	1	1	0	0	1	3			https://scholarship.rice.edu/handle/1911/97818	http://python.rice.edu/~kolomeisky/articles/1.4993879.pdf			http://pdfs.semanticscholar.org/a04d/124a4f5cf0851a74f6a3553bf946cd95391b.pdf
777	WOS:000428895100004	Walhin, JP; Chen, YC; Hengist, A; Bilzon, J; Betts, JA; Thompson, D	The effects of different forms of daily exercise on metabolic function following short-term overfeeding and reduced physical activity in healthy young men: study protocol for a randomised controlled trial	TRIALS	19				OA	2.91556	-0.796641	1	0	0	0	1	0	0	1	0	1	4	https://trialsjournal.biomedcentral.com/articles/10.1186/s13063-018-2579-6 ; https://link.springer.com/article/10.1186/s13063-018-2579-6 ;	https://www.ncbi.nlm.nih.gov/pmc/articles/PMC5869768/ ; https://europepmc.org/articles/pmc5869768			https://www.researchgate.net/publication/324089277_The_effects_of_different_forms_of_daily_exercise_on_metabolic_function_following_short-term_overfeeding_and_reduced_physical_activity_in_healthy_young_men_Study_protocol_for_a_randomised_controlled_tr		https://paperity.org/p/195908919/the-effects-of-different-forms-of-daily-exercise-on-metabolic-function-following-short
778	WOS:000428902200015	Liu, PJ; Hsu, YC; Hsu, SR	Drain-Voltage Balance and Phase-Shifted PWM Control Schemes for High-Efficiency Parallel-String Dimmable LED Drivers	IEEE TRANSACTIONS ON INDUSTRIAL ELECTRONICS	65	8	6168	6176	Closed	-1.24944	-0.464945	0	0	0	0	0	0	0	0	0	0	0
779	WOS:000428902300014	Takahashi, K	On the quantization of the massless Bateman system	JOURNAL OF MATHEMATICAL PHYSICS	59	3			OA	-0.20365	1.28159	0	0	0	0	0	0	1	1	0	0	2				http://hp1.cyberstation.ne.jp/physics/papers/jmp20180321.pdf	https://www.researchgate.net/profile/Koichi_Takahashi5/publication/323929099_On_the_quantization_of_the_massless_Bateman_system/links/5abb5b5645851563660afcd2/On-the-quantization-of-the-massless-Bateman-system.pdf
780	WOS:000428907600037	Ortegon, J; Ledesma-Alonso, R; Barbosa, R; Castillo, JV; Atoche, AC	Material phase classification by means of Support Vector Machines	COMPUTATIONAL MATERIALS SCIENCE	148		336	342	OA	0.592343	0.145915	0	0	0	0	1	0	0	1	0	0	2		https://arxiv.org/pdf/1712.04550			https://www.researchgate.net/profile/Rene_Ledesma-Alonso/publication/321794393_Material_phase_classification_by_means_of_Support_Vector_Machines/links/5a408964a6fdcce1970f1d55/Material-phase-classification-by-means-of-Support-Vector-Machines.pdf
781	WOS:000428934000001	Lee, J; Kim, D; Yoon, Y; Lee, B; Ko, J; Lee, J	Hydrogel Tip Integration Onto Tipless Silicon Cantilevers for Atomic Force Microscopy and Its Facile Regeneration	JOURNAL OF MICROELECTROMECHANICAL SYSTEMS	27	2	125	126	OA	-0.365652	-0.263142	0	0	0	0	0	0	0	1	0	0	1					https://www.researchgate.net/publication/323403113_Hydrogel_Tip_Integration_Onto_Tipless_Silicon_Cantilevers_for_Atomic_Force_Microscopy_and_Its_Facile_Regeneration			Publisher’s version
782	WOS:000428935200010	Cantrell, J; Hair, EC; Smith, A; Bennett, M; Rath, JM; Thomas, RK; Fahimi, M; Dennis, JM; Vallone, D	Recruiting and retaining youth and young adults: challenges and opportunities in survey research for tobacco control	TOBACCO CONTROL	27	2	147	154	OA	-1.08744	1.07979	0	0	0	0	0	0	1	0	0	0	1				https://truthinitiative.org/sites/default/files/media/files/2019/03/Recruiting-and-retaining-youth-and-young-adults.pdf
783	WOS:000428971700014	Bhutiani, N; Scoggins, CR; McMasters, KM; Ethun, CG; Poultsides, GA; Pawlik, TM; Weber, SM; Schmidt, CR; Fields, RC; Idrees, K; Hatzaras, L; Shen, P; Maithel, SK; Martin, RCG	The impact of caudate lobe resection on margin status and outcomes in patients with hilar cholangiocarcinoma: a multi-institutional analysis from the US Extrahepatic Biliary Malignancy Consortium	SURGERY	163	4	726	731	Closed	-1.24944	-0.464945	0	0	0	0	0	0	0	0	0	0	0
784	WOS:000428974300029	Bian, LL; Liu, YJ; Zhu, GX; Yan, C; Zhang, JH; Yuan, AH	Ag@CoFe2O4/Fe2O3 nanorod arrays on carbon fiber cloth as SERS substrate and photo-Fenton catalyst for detection and degradation of R6G	CERAMICS INTERNATIONAL	44	7	7580	7587	OA	-1.08744	1.07979	0	0	0	0	0	0	1	0	0	0	1				http://mypage.just.edu.cn/_upload/article/files/30/fc/684d504247afb609216fb57aca99/46325b4d-5236-403d-93dc-72ae24102dc3.pdf
785	WOS:000428974300065	Zhang, JJ; Cui, SQ; Ding, YP; Yang, XX; Guo, K; Zhao, JT	Ordered mesoporous Co3O4 nanospheres / reduced graphene oxide composites for rutin detection	CERAMICS INTERNATIONAL	44	7	7858	7866	Closed	-1.24944	-0.464945	0	0	0	0	0	0	0	0	0	0	0
786	WOS:000428976200043	Lemonick, S	Meet Geraldine Richmond, 2018 Priestley Medalist	CHEMICAL & ENGINEERING NEWS	96	12	27	31	OA	-1.49077	1.10581	0	0	1	0	0	0	0	0	0	0	1	https://pubs.acs.org/doi/10.1021/cen-09612-cover1?ref=caro
787	WOS:000428987800038	Chen, Y; Fu, GY; Collins, C; Taimourzadeh, S; Parker, SE	Zonal structure effect on the nonlinear saturation of reverse shear Alfven eigenmodes	PHYSICS OF PLASMAS	25	3			OA	-0.291447	-0.0558869	0	0	0	0	1	0	0	0	0	0	1		https://www.osti.gov/servlets/purl/1537272						Accepted or author’s version
788	WOS:000428987800062	Balal, N; Bratman, VL; Friedman, A	Evolution of dense spatially modulated electron bunches	PHYSICS OF PLASMAS	25	3			Closed	-1.24944	-0.464945	0	0	0	0	0	0	0	0	0	0	0
789	WOS:000428989100007	Marson, RL; Huang, YD; Huang, M; Fu, TT; Larson, RG	Inertio-capillary cross-streamline drift of droplets in Poiseuille flow using dissipative particle dynamics simulations	SOFT MATTER	14	12	2267	2280	Closed	-1.24944	-0.464945	0	0	0	0	0	0	0	0	0	0	0
790	WOS:000428989700027	Ruiter-Ligeti, J; Vincent, S; Czuzoj-Shulman, N; Abenhaim, HA	Risk Factors, Incidence, and Morbidity Associated With Obstetric Clostridium difficile Infection	OBSTETRICS AND GYNECOLOGY	131	2	387	391	OA	-0.241419	3.07055	0	1	0	0	0	1	0	0	0	0	2	https://journals.lww.com/greenjournal/Fulltext/2018/02000/Risk_Factors,_Incidence,_and_Morbidity_Associated.25.aspx		https://dl.uswr.ac.ir/bitstream/Hannan/84082/1/2018%20Obstetrics_Gynecology%20Volume%20131%20Issue%202%20February%20%2825%29.pdf
791	WOS:000428990200122	Zhang, SH; Xu, ZY; Chen, BY; Yan, LP; Xie, JD	Sinusoidal phase modulating absolute distance measurement interferometer combining frequency-sweeping and multi-wavelength interferometry	OPTICS EXPRESS	26	7	9273	9284	OA	-0.0974283	-1.33168	1	0	0	0	0	0	0	0	0	0	1	https://www.osapublishing.org/abstract.cfm?uri=oe-26-7-9273 ;
792	WOS:000428998400040	Ghareab, D; Ibrahim, A	Steep large film thickness measurement with off-axis terahertz digital holography reconstructed by a direct Fourier and Hermite polynomial	APPLIED OPTICS	57	10	2533	2538	Closed	-1.24944	-0.464945	0	0	0	0	0	0	0	0	0	0	0
793	WOS:000429001900001	Batkhin, AB	Parameterization of a Set Determined by the Generalized Discriminant of a Polynomial	PROGRAMMING AND COMPUTER SOFTWARE	44	2	75	85	Closed	-1.24944	-0.464945	0	0	0	0	0	0	0	0	0	0	0
794	WOS:000429010800022	Pollack, AZ; Rivers, K; Ahrens, KA	Parity associated with telomere length among US reproductive age women	HUMAN REPRODUCTION	33	4	736	744	OA	-1.49077	1.10581	0	0	1	0	0	0	0	0	0	0	1	https://academic.oup.com/humrep/article-abstract/33/4/736/4858327
795	WOS:000429017300020	Ploeg, J; Semsar-Kazerooni, E; Medina, AIM; de Jongh, JFCM; van de Sluis, J; Voronov, A; Englund, C; Bril, RJ; Salunkhe, H; Arrue, A; Ruano, A; Garcia-Sol, L; van Nunen, E; van de Wouw, N	Cooperative Automated Maneuvering at the 2016 Grand Cooperative Driving Challenge	IEEE TRANSACTIONS ON INTELLIGENT TRANSPORTATION SYSTEMS	19	4	1213	1226	OA	-0.614827	0.600424	0	0	0	0	0	1	0	0	0	0	1			https://pure.tue.nl/ws/portalfiles/portal/89508707/Cooperative_Automated_Maneuvering_at_the_2016_Grand_Cooperative_Driving_Challenge.pdf					Accepted or author’s version
796	WOS:000429024000028	Burkhardt, I; Dickschat, JS	The absolute configuration of isochamigrene: new insights into the cyclisation mechanism of trichodiene synthase	CHEMICAL COMMUNICATIONS	54	28	3540	3542	Closed	-1.24944	-0.464945	0	0	0	0	0	0	0	0	0	0	0
797	WOS:000429041100024	Abdel-Mohsen, MA; El-Braky, AAA; Ghazal, AAER; Shamseya, MM	Autophagy, apoptosis, vitamin D, and vitamin D receptor in hepatocellular carcinoma associated with hepatitis C virus	MEDICINE	97	12			OA	3.09497	-1.16788	1	0	0	0	1	0	0	1	1	0	4	https://journals.lww.com/md-journal/fulltext/2018/03230/Autophagy,_apoptosis,_vitamin_D,_and_vitamin_D.24.aspx ;	https://www.ncbi.nlm.nih.gov/pmc/articles/PMC5895342/ ; https://europepmc.org/articles/pmc5895342			https://www.researchgate.net/publication/323919294_Autophagy_apoptosis_Vitamin_D_and_Vitamin_D_receptor_in_hepatocellular_carcinoma_associated_with_hepatitis_C_virus	https://insights.ovid.com/medicine/medi/2018/03/230/autophagy-apoptosis-vitamin-receptor/24/00005792 ; https://www.ingentaconnect.com/content/wk/medi/2018/00000097/00000012/art00024
798	WOS:000429050400053	Jiang, YL; Liu, Z; Hu, YZ; Gao, TB; Wen, T; An, GY	Correlation of Tn antigen expression with mucins in Chinese patients with colorectal cancer	INTERNATIONAL JOURNAL OF CLINICAL AND EXPERIMENTAL PATHOLOGY	11	3	1562	1568	OA	2.03177	-0.998444	1	0	0	0	1	0	0	0	0	1	3	http://www.ijcep.com/files/ijcep0071678.pdf ;	https://www.ncbi.nlm.nih.gov/pmc/articles/PMC6958097/					https://pdfs.semanticscholar.org/7c6c/bd5027f9fb90693c793944251c362ce3a0b3.pdf?_ga=2.132620811.422824178.1584017380-1376279814.1582528352 ;
799	WOS:000429051400038	Li, ZL; Yang, AJ; Yin, XL; Dong, SW; Luo, F; Dou, C; Lan, X; Xie, Z; Hou, TY; Xu, JZ; Xing, JC	Mesenchymal stem cells promote endothelial progenitor cell migration, vascularization, and bone repair in tissue-engineered constructs via activating CXCR2-Src-PKL/Vav2-Rac1	FASEB JOURNAL	32	4	2197	2211	OA	-0.0974283	-1.33168	1	0	0	0	0	0	0	0	0	0	1	https://www.fasebj.org/doi/abs/10.1096/fj.201700895R ;
800	WOS:000429055100077	Rojas-Poblete, M; Carreno, A; Gacitua, M; Paez-Hernandez, D; Rabanal-Leon, WA; Arratia-Perez, R	Electrochemical behaviors and relativistic DFT calculations to understand the terminal ligand influence on the [Re-6(mu(3)-Q)(8)X-6](4-) clusters	NEW JOURNAL OF CHEMISTRY	42	7	5471	5478	Closed	-1.24944	-0.464945	0	0	0	0	0	0	0	0	0	0	0
801	WOS:000429068400001	Zhang, ZH; An, ML; Miao, JL; Gu, ZQ; Liu, C; Zhong, BJ	The Antarctic sea ice alga Chlamydomonas sp ICE-L provides insights into adaptive patterns of chloroplast evolution	BMC PLANT BIOLOGY	18				OA	1.74436	-0.720823	1	0	0	0	1	0	0	1	0	0	3	https://bmcplantbiol.biomedcentral.com/articles/10.1186/s12870-018-1273-x ; https://link.springer.com/article/10.1186/s12870-018-1273-x ;	https://europepmc.org/articles/pmc5883279 ; https://www.ncbi.nlm.nih.gov/pmc/articles/PMC5883279/			https://www.researchgate.net/publication/324215994_The_Antarctic_sea_ice_alga_Chlamydomonas_sp_ICE-L_provides_insights_into_adaptive_patterns_of_chloroplast_evolution
802	WOS:000429080500001	Llibre, J; Valls, C	NORMAL FORMS AND HYPERBOLIC ALGEBRAIC LIMIT CYCLES FOR A CLASS OF POLYNOMIAL DIFFERENTIAL SYSTEMS	ELECTRONIC JOURNAL OF DIFFERENTIAL EQUATIONS					OA	0.699188	1.27842	1	0	0	0	0	1	1	0	0	0	3	https://ejde.math.txstate.edu/Volumes/2018/83/llibre.pdf ; http://emis.maths.adelaide.edu.au/journals/EJDE/byauthor.html ;		https://ddd.uab.cat/record/199329	http://www.gsd.uab.es/index.php?option=com_publications&view=publications&task=download&ID=LliVal2015o.Preprint.pdf-94dbd08cbff2fe8dc0e02dd7e6f84290.pdf&OD=LliVal2018b.preprint.pdf
803	WOS:000429081600001	Nirschl, JJ; Janowczyk, A; Peyster, EG; Frank, R; Margulies, KB; Feldman, MD; Madabhushi, A	A deep-learning classifier identifies patients with clinical heart failure using whole-slide images of H&E tissue	PLOS ONE	13	4			OA	4.26618	-1.2437	1	0	0	0	1	0	0	1	1	1	5	https://journals.plos.org/plosone/article?id=10.1371/journal.pone.0192726 ;	https://www.ncbi.nlm.nih.gov/pmc/articles/PMC5882098/ ; https://europepmc.org/articles/pmc5882098			https://www.researchgate.net/profile/Jeffrey_Nirschl/publication/324174306_A_deep-learning_classifier_identifies_patients_with_clinical_heart_failure_using_whole-slide_images_of_HE_tissue/links/5ac3fbfba6fdcc1a5bd0134c/A-deep-learning-classifier-identifies-patients-with-clinical-heart-failure-using-whole-slide-images-of-H-E-tissue.pdf ; https://www.academia.edu/36323653/A_deep-learning_classifier…	http://search.proquest.com/openview/cc5bd3134c3fb85ad0d3d73fdb582905/1?pq-origsite=gscholar&cbl=1436336	https://www.semanticscholar.org/paper/A-deep-learning-classifier-identifies-patients-with-Nirschl-Janowczyk/eeef4eda4e366761f79dde082a79064f32c01e86
804	WOS:000429082400018	Pignolo, RJ; Kaplan, FS	Clinical staging of Fibrodysplasia Ossificans Progressiva (FOP)	BONE	109		111	114	OA	-1.08744	1.07979	0	0	0	0	0	0	1	0	0	0	1				http://www.iccfop.org/dvlp/wp-content/uploads/2019/06/Clinical-staging-of-Fibrodysplasia-Ossificans-Progressiva.pdf
805	WOS:000429085300010	Abuelizz, HA; El-Dib, RA; Marzouk, M; Al-Salahi, R	In vitro evaluation of new 2-phenoxy-benzo [g][1,2,4]triazolo[1,5-a] quinazoline derivatives as antimicrobial agents	MICROBIAL PATHOGENESIS	117		60	67	Closed	-1.24944	-0.464945	0	0	0	0	0	0	0	0	0	0	0
806	WOS:000429087000017	de Wit, J; Wakeford, HR; Lewis, NK; Delrez, L; Gillon, M; Selsis, F; Leconte, J; Demory, BO; Bolmont, E; Bourrier, V; Burgasser, AJ; Grimm, S; Jehin, E; Lederer, SM; Owen, JE; Stamenkovic, V; Triaud, AHMJ	Atmospheric reconnaissance of the habitable-zone Earth-sized planets orbiting TRAPPIST-1	NATURE ASTRONOMY	2	3	214	219	OA	1.22696	1.21128	0	0	0	0	1	1	0	1	0	0	3		https://arxiv.org/abs/1802.02250	https://orbi.uliege.be/bitstream/2268/229258/1/1802.02250.pdf ; https://spiral.imperial.ac.uk/bitstream/10044/1/59061/2/1802.02250.pdf ; https://authors.library.caltech.edu/100857/2/1802.02250.pdf		https://www.researchgate.net/publication/322937866_Atmospheric_reconnaissance_of_the_habitable-zone_Earth-sized_planets_orbiting_TRAPPIST-1
807	WOS:000429095600054	Wang, JB; Cui, HR; Wang, RL; Zhang, CE; Niu, M; Bai, ZF; Xu, GH; Li, PY; Jiang, WY; Han, JJ; Ma, X; Cai, GM; Li, RS; Zhang, LP; Xiao, XH	A systems pharmacology-oriented discovery of a new therapeutic use of the TCM formula Liuweiwuling for liver failure	SCIENTIFIC REPORTS	8				OA	3.09497	-1.16788	1	0	0	0	1	0	0	1	1	0	4	https://www.nature.com/articles/s41598-018-21515-6 ;	https://www.ncbi.nlm.nih.gov/pmc/articles/PMC5884779/ ; https://europepmc.org/articles/pmc5884779			https://www.researchgate.net/publication/324212310_A_systems_pharmacology-oriented_discovery_of_a_new_therapeutic_use_of_the_TCM_formula_Liuweiwuling_for_liver_failure	http://search.proquest.com/openview/54272e4e82eae64d8b21dcb3e4e46f4c/1?pq-origsite=gscholar&cbl=2041939
808	WOS:000429095800004	Conte, D; Tessitore, A; Gjullin, A; Mackinnon, D; Lupo, C; Favero, T	Investigating the game-related statistics and tactical profile in NCAA division I men's basketball games	BIOLOGY OF SPORT	35	2	137	143	OA	2.66639	0.0669246	1	0	0	0	1	1	0	0	0	1	4	https://www.termedia.pl/Investigating-the-game-related-statistics-and-tactical-profile-in-NCAA-r-ndivision-I-men-s-basketball-games,78,31036,1,1.html ;	https://www.ncbi.nlm.nih.gov/pmc/articles/PMC6234313/ ; https://europepmc.org/articles/pmc6234313	https://iris.unito.it/bitstream/2318/1678698/1/46.%20Conte%20et%20al.%2C%20BoS.pdf ; https://pilotscholars.up.edu/cgi/viewcontent.cgi?article=1055&context=bio_facpubs				https://pdfs.semanticscholar.org/6187/7111469556db5f81bd6d9c347d0c1e650d48.pdf?_ga=2.98783894.981969661.1584444932-844905564.1579316102
809	WOS:000429120500002	Mirek, M	SQUARE FUNCTION ESTIMATES FOR DISCRETE RADON TRANSFORMS	ANALYSIS & PDE	11	3	583	608	OA	-0.291447	-0.0558869	0	0	0	0	1	0	0	0	0	0	1		https://arxiv.org/abs/1512.07524						Accepted or author’s version
810	WOS:000429137500001	Zuo, XL; Liu, XY; Yang, B	Coupled Low Rank Approximation for Collaborative Filtering in Social Networks	IEEE ACCESS	6		13326	13335	OA	-0.0974283	-1.33168	1	0	0	0	0	0	0	0	0	0	1	https://ieeexplore.ieee.org/abstract/document/8292837/ ;
811	WOS:000429162300005	Neklyudov, E	Forgotten reform of mining industry in the 1860s: conception and implementation	ROSSIISKAYA ISTORIYA		1	59	68	OA	-0.0974283	-1.33168	1	0	0	0	0	0	0	0	0	0	1	http://российская-история.рф/sites/default/files/journals/2018-1.pdf ;
812	WOS:000429162500010	Razin, A; Sadka, E	Migration-Induced Redistribution with and without Migrants' Voting	FINANZARCHIV	74	1	158	172	Closed	-1.24944	-0.464945	0	0	0	0	0	0	0	0	0	0	0
813	WOS:000429168600003	Pawlak, J; Miechowicz, I; Dmitrzak-Weglarz, M; Szczepankiewicz, A; Zaremba, D; Kapelski, P; Rajewska-Rager, A; Czerski, P; Skibinska, M; Hauser, J	Are suicide risk factors gender specific?	PSYCHIATRIA POLSKA	52	1	21	32	OA	1.07378	-1.4075	1	0	0	0	0	0	0	0	0	1	2	http://www.psychiatriapolska.pl/uploads/images/PP_1_2018/ENGver21Pawlak_PsychiatrPol2018v52i1.pdf ;						https://pdfs.semanticscholar.org/bbcb/ec6e2c3185d434259d05848fccd690084d2c.pdf
814	WOS:000429182700007	Casp, A; Gwathmey, FW	Hip Arthroscopy Common Problems and Solutions	CLINICS IN SPORTS MEDICINE	37	2	245	+	OA	-0.365652	-0.263142	0	0	0	0	0	0	0	1	0	0	1					https://www.researchgate.net/profile/Aaron_Casp2/publication/323817366_Hip_Arthroscopy_Common_Problems_and_Solutions/links/5cd1f899a6fdccc9dd9389fb/Hip-Arthroscopy-Common-Problems-and-Solutions.pdf			Publisher’s version
815	WOS:000429183200012	Zhao, SH; Xie, FZ; Wang, JH; Shi, Y; Zhang, S; Han, XY; Sun, ZN; Shi, L; Li, Z; Mu, HT; Liu, X; Liu, WH; Gao, L; Sun, T; Fan, LH	Prevalence of Workplace Violence Against Chinese Nurses and Its Association with Mental Health: A Cross-sectional Survey	ARCHIVES OF PSYCHIATRIC NURSING	32	2	242	247	Closed	-1.24944	-0.464945	0	0	0	0	0	0	0	0	0	0	0
816	WOS:000429183200015	Delavari, M; Mohammad-Alizadeh-Charandabi, S; Mirghafourvand, M	The Relationship of Maternal-Fetal Attachment and Postpartum Depression: A Longitudinal Study	ARCHIVES OF PSYCHIATRIC NURSING	32	2	263	267	OA	-0.614827	0.600424	0	0	0	0	0	1	0	0	0	0	1			https://dl.uswr.ac.ir/bitstream/Hannan/41156/1/2018%20APN%20Volume%2032%20Issue%202%20April%20%2817%29.pdf					Publisher’s version
817	WOS:000429187200018	Xu, YX; Li, WY; Yang, XW	Influence of alloyed Fe on corrosion of Ni-Cr alloys in molten silicates and the effects of pre-oxidation treatment	CORROSION SCIENCE	134		179	188	Closed	-1.24944	-0.464945	0	0	0	0	0	0	0	0	0	0	0
818	WOS:000429188200019	Eykens, L; De Sitter, K; Paulussen, S; Dubreuil, M; Dotremont, C; Pinoy, L; Van der Bruggen, B	Atmospheric plasma coatings for membrane distillation	JOURNAL OF MEMBRANE SCIENCE	554		175	183	Closed	-1.24944	-0.464945	0	0	0	0	0	0	0	0	0	0	0
819	WOS:000429197800012	Wang, P; Zhao, W; Sun, J; Tao, T; Chen, X; Zheng, YY; Zhang, CH; Chen, Z; Gao, YQ; She, F; Li, YQ; Wei, LS; Lu, P; Chen, CP; Zhou, J; Wang, DQ; Chen, L; Shi, XH; Deng, LH; Zhuge, RH; Chen, HQ; Zhu, MS	Inflammatory mediators mediate airway smooth muscle contraction through a G protein-coupled receptor-transmembrane protein 16A-voltage-dependent Ca2+ channel axis and contribute to bronchial hyperresponsiveness in asthma	JOURNAL OF ALLERGY AND CLINICAL IMMUNOLOGY	141	4	1259	+	OA	-0.0974283	-1.33168	1	0	0	0	0	0	0	0	0	0	1	https://www.jacionline.org/action/showPdf?pii=S0091-6749%2817%2931167-3 ;
820	WOS:000429205700061	El Kurdi, R; Patra, D	Tuning the surface of Au nanoparticles using poly(ethylene glycol)-block-poly(propylene glycol)-block-poly(ethylene glycol): enzyme free and label free sugar sensing in serum samples using resonance Rayleigh scattering spectroscopy	PHYSICAL CHEMISTRY CHEMICAL PHYSICS	20	14	9616	9629	OA	-0.876033	2.00518	0	1	0	0	0	0	0	0	0	0	1	https://pubs.rsc.org/en/content/articlehtml/2018/cp/c8cp01147h
821	WOS:000429243100024	Cui, YJ; Xu, LJ; An, D; Liu, Z; Gu, JC; Li, SM; Zhang, XD; Zhu, DH	Identification of maize seed varieties based on near infrared reflectance spectroscopy and chemometrics	INTERNATIONAL JOURNAL OF AGRICULTURAL AND BIOLOGICAL ENGINEERING	11	2	177	183	OA	1.07378	-1.4075	1	0	0	0	0	0	0	0	0	1	2	http://www.ijabe.org/index.php/ijabe/article/view/2815 ;						https://pdfs.semanticscholar.org/12eb/9d797c1091e7f308b228080506137ca8e968.pdf
822	WOS:000429320500008	Klaus, V	THE EUROPEAN UNION AND THE EURO: RISKY EXPERIMENTATION WITH EUROPE	POLITICKA EKONOMIE	66	1	136	140	OA	-0.0974283	-1.33168	1	0	0	0	0	0	0	0	0	0	1	https://www.vse.cz/polek/1179 ;
823	WOS:000429333100001	Cardinale, M; Luvisi, A; Meyer, JB; Sabella, E; De Bellis, L; Cruz, AC; Ampatzidis, Y; Cherubini, P	Specific Fluorescence in Situ Hybridization (FISH) Test to Highlight Colonization of Xylem Vessels by Xylella fastidiosa in Naturally Infected Olive Trees (Olea europaea L.)	FRONTIERS IN PLANT SCIENCE	9				OA	2.91556	-0.796641	1	0	0	0	1	0	0	1	0	1	4	https://www.frontiersin.org/articles/10.3389/fpls.2018.00431/full ;	https://www.ncbi.nlm.nih.gov/pmc/articles/PMC5897508/ ; https://europepmc.org/articles/pmc5897508			https://www.researchgate.net/profile/Massimiliano_Cardinale2/publication/324247324_Specific_Fluorescence_in_Situ_Hybridization_FISH_Test_to_Highlight_Colonization_of_Xylem_Vessels_by_Xylella_fastidiosa_in_Naturally_Infected_Olive_Trees_Olea_europaea_L/links/5ac71b19aca272abdc5cd3cf/Specific-Fluorescence-in-Situ-Hybridization-FISH-Test-to-Highlight-Colonization-of-Xylem-Vessels-by-Xylella-fastidio…		https://pdfs.semanticscholar.org/25b3/06e02c6110e0f40a0bcde37c32da92bcd4ed.pdf?_ga=2.119670728.1369367039.1581683780-844905564.1579316102
824	WOS:000429339100009	Siddiqui, MN; Redhwi, HH; Younas, M; Hussain, S; Achilias, DS	Use of asphaltene filler to improve low-density polyethylene properties	PETROLEUM SCIENCE AND TECHNOLOGY	36	11	756	764	Closed	-1.24944	-0.464945	0	0	0	0	0	0	0	0	0	0	0
825	WOS:000429341400011	Colebatch, JG; Govender, S	Axial reflexes are present in older subjects and may contribute to balance responses	EXPERIMENTAL BRAIN RESEARCH	236	4	1031	1039	OA	-0.614827	0.600424	0	0	0	0	0	1	0	0	0	0	1			http://unsworks.unsw.edu.au/fapi/datastream/unsworks:55630/bind6376198-2e43-4ac5-92d6-32430093b178?view=true					Accepted or author’s version
826	WOS:000429360300004	Wu, MQ; Jia, LL; Xing, QG; Song, XD	Spatio-temporal Variation of Arctic Sea Ice in Summer from 2003 to 2013	CHINESE GEOGRAPHICAL SCIENCE	28	1	38	46	OA	-0.0974283	-1.33168	1	0	0	0	0	0	0	0	0	0	1	http://egeoscien.neigae.ac.cn/CN/article/downloadArticleFile.do?attachType=PDF&id=9920 ;
827	WOS:000429361400009	Cho, J; Lee, Y; Kim, W; Jang, S	Wet Single Clutch Engagement Behaviors in the Dual-Clutch Transmission System	INTERNATIONAL JOURNAL OF AUTOMOTIVE TECHNOLOGY	19	3	463	472	Closed	-1.24944	-0.464945	0	0	0	0	0	0	0	0	0	0	0
828	WOS:000429387100006	Araujo, P; Coelho, CA; Oliveira, MG; Tufik, S; Andersen, ML	Neonatal Sleep Restriction Increases Nociceptive Sensitivity in Adolescent Mice	PAIN PHYSICIAN	21	2	E137	E148	OA	1.07378	-1.4075	1	0	0	0	0	0	0	0	0	1	2	https://www.painphysicianjournal.com/current/pdf?article=NTExNA%3D%3D&journal=110 ;						https://pdfs.semanticscholar.org/ad13/dc33cbd6224879c8503b18a15efdfa463b38.pdf
829	WOS:000429391100045	Lai, XT; Long, R; Liu, ZC; Liu, W	A hybrid system using direct contact membrane distillation for water production to harvest waste heat from the proton exchange membrane fuel cell	ENERGY	147		578	586	Closed	-1.24944	-0.464945	0	0	0	0	0	0	0	0	0	0	0
830	WOS:000429393900017	Lotfan, M; Ali, SA; Yadav, ML; Choudhary, S; Jena, MK; Kumar, S; Mohanty, AK	Genome-wide gene expression analysis of 45 days pregnant fetal cotyledons &ITvis&IT-&ITa&IT-&ITvis&IT non-pregnant caruncles in buffalo (&ITBubalus bubalis&IT)	GENE	654		127	137	OA	-0.365652	-0.263142	0	0	0	0	0	0	0	1	0	0	1					https://www.researchgate.net/profile/Munna_Yadav3/publication/323171304_Genome-wide_gene_expression_analysis_of_45_days_pregnant_fetal_cotyledons_vis-a-vis_non-pregnant_caruncles_in_buffalo_Bubalus_bubalis/links/5a8fb4c40f7e9ba42969a76f/Genome-wide-gene-expression-analysis-of-45-days-pregnant-fetal-cotyledons-vis-a-vis-non-pregnant-caruncles-in-buffalo-Bubalus-bubalis.pdf			Publisher’s version
831	WOS:000429399600020	Oliveira, AI; Pinho, C; Fonte, P; Sarmento, B; Dias, ACP	Development, characterization, antioxidant and hepatoprotective properties of poly(epsilon-caprolactone) nanoparticles loaded with a neuroprotective fraction of Hypericum perforatum	INTERNATIONAL JOURNAL OF BIOLOGICAL MACROMOLECULES	110		185	196	OA	-0.614827	0.600424	0	0	0	0	0	1	0	0	0	0	1			http://recipp.ipp.pt/bitstream/10400.22/14338/1/ART_AnaIsabelOliveira_2018.pdf					Accepted or author’s version
832	WOS:000429399900005	Copic, A; Antoine-Bally, S; Gimenez-Andres, M; Garay, CL; Antonny, B; Manni, MM; Pagnotta, S; Guihot, J; Jackson, CL	A giant amphipathic helix from a perilipin that is adapted for coating lipid droplets	NATURE COMMUNICATIONS	9				OA	2.91556	-0.796641	1	0	0	0	1	0	0	1	0	1	4	https://www.nature.com/articles/s41467-018-03717-8 ;	https://europepmc.org/articles/pmc5889406 ; https://www.ncbi.nlm.nih.gov/pmc/articles/PMC5889406/ ; https://www.biorxiv.org/content/10.1101/276238v1.full.pdf			https://www.researchgate.net/publication/324261376_A_giant_amphipathic_helix_from_a_perilipin_that_is_adapted_for_coating_lipid_droplets		https://app.dimensions.ai/details/publication/pub.1101862009?and_facet_researcher=ur.0732647755.63
833	WOS:000429404200015	Fannin, DK; Barbarin, OA; Crais, ER	Communicative Function Use of Preschoolers and Mothers From Differing Racial and Socioeconomic Groups	LANGUAGE SPEECH AND HEARING SERVICES IN SCHOOLS	49	2	306	319	OA	1.44017	0.726407	0	0	0	0	0	1	0	1	0	1	3			http://commons.lib.niu.edu/handle/10843/17796		https://www.academia.edu/36167795/Communicative_Function_Use_of_Preschoolers_and_Mothers_From_Differing_Racial_and_Socioeconomic_Groups		https://www.semanticscholar.org/paper/Communicative-Function-Use-of-Preschoolers-and-From-Fannin-Barbarin/6e5cb43748531adca4be78cb2caa197b59297462
834	WOS:000429404800005	Ji, K; Cho, YS; Kim, YT	Tyrosinase Inhibitory and Anti-oxidative Effects of Lactic Acid Bacteria Isolated from Dairy Cow Feces	PROBIOTICS AND ANTIMICROBIAL PROTEINS	10	1	43	55	Closed	-1.24944	-0.464945	0	0	0	0	0	0	0	0	0	0	0
835	WOS:000429412700004	Ding, H; Xu, XW; Wang, H; Xiao, L; Zhao, L; Duan, GL; Li, XR; Ma, ZX; Chen, HP	DJ-1 plays an obligatory role in the cardioprotection of delayed hypoxic preconditioning against hypoxia/reoxygenation-induced oxidative stress through maintaining mitochondrial complex I activity	CELL BIOCHEMISTRY AND FUNCTION	36	3	147	154	Closed	-1.24944	-0.464945	0	0	0	0	0	0	0	0	0	0	0
836	WOS:000429415400020	Saxena, P; Kapur, M	Cobalt-Catalyzed C-H Nitration of Indoles by Employing a Removable Directing Group	CHEMISTRY-AN ASIAN JOURNAL	13	7	861	870	Closed	-1.24944	-0.464945	0	0	0	0	0	0	0	0	0	0	0
837	WOS:000429448300004	Ruda, R; Reifenberger, G; Frappaz, D; Pfister, SM; Laprie, A; Santarius, T; Roth, P; Tonn, JC; Soffietti, R; Weller, M; Moyal, ECJ	EANO guidelines for the diagnosis and treatment of ependymal tumors	NEURO-ONCOLOGY	20	4	445	456	OA	0.101836	2.58023	0	0	1	0	1	1	0	0	0	0	3	https://academic.oup.com/neuro-oncology/article-abstract/20/4/445/4673200	https://europepmc.org/articles/pmc5909649 ; https://www.ncbi.nlm.nih.gov/pmc/articles/pmid/29194500/	https://iris.unito.it/handle/2318/1656210 ; https://www.zora.uzh.ch/id/eprint/153708/1/Ruda_2017.pdf
838	WOS:000429449700011	Tzikas, TL	Fat Grafting Volume Restoration to the Brow and Temporal Regions	FACIAL PLASTIC SURGERY	34	2	164	172	Closed	-1.24944	-0.464945	0	0	0	0	0	0	0	0	0	0	0
839	WOS:000429484200003	Nabwire, J; Namasopo, S; Hawkes, M	Oxygen Availability and Nursing Capacity for Oxygen Therapy in Ugandan Paediatric Wards	JOURNAL OF TROPICAL PEDIATRICS	64	2	97	103	OA	-1.49077	1.10581	0	0	1	0	0	0	0	0	0	0	1	https://academic.oup.com/tropej/article-abstract/64/2/97/3806649
840	WOS:000429500100009	Saeid, S; Tolvanen, P; Kumar, N; Eranen, K; Peltonen, J; Peurla, M; Mikkola, JP; Franz, A; Salmi, T	Advanced oxidation process for the removal of ibuprofen from aqueous solution: A non-catalytic and catalytic ozonation study in a semi-batch reactor	APPLIED CATALYSIS B-ENVIRONMENTAL	230		77	90	OA	-0.365652	-0.263142	0	0	0	0	0	0	0	1	0	0	1					https://www.researchgate.net/profile/Soudabeh_Saeid/publication/323375792_Advanced_oxidation_process_for_the_removal_of_ibuprofen_from_aqueous_solution_A_non-catalytic_and_catalytic_ozonation_study_in_a_semi-batch_reactor/links/5cadce9b299bf193bc2dd2e1/Advanced-oxidation-process-for-the-removal-of-ibuprofen-from-aqueous-solution-A-non-catalytic-and-catalytic-ozonation-study-in-a-semi-batch-reacto…			Publisher’s version
841	WOS:000429508900069	Ni, PH; Xia, Y; Li, J; Hao, H	Improved decentralized structural identification with output-only measurements	MEASUREMENT	122		597	610	Closed	-1.24944	-0.464945	0	0	0	0	0	0	0	0	0	0	0
842	WOS:000429512100001	Hackl, J; Duchon, T; Gottlob, DM; Cramm, S; Veltruska, K; Matolin, V; Nemsak, S; Schneider, CM	On the growth mechanisms of polar (100) surfaces of ceria on copper (100)	SURFACE SCIENCE	671		1	5	Closed	-1.24944	-0.464945	0	0	0	0	0	0	0	0	0	0	0
843	WOS:000429521300019	Zhang, ZJ; Shen, WW; Ling, J; Yan, Y; Hu, JJ; Cheng, YY	The fluorination effect of fluoroamphiphiles in cytosolic protein delivery	NATURE COMMUNICATIONS	9				OA	3.55018	0.268727	1	0	0	0	1	1	0	1	0	1	5	https://www.nature.com/articles/s41467-018-03779-8 ;	https://www.ncbi.nlm.nih.gov/pmc/articles/PMC5893556/ ; https://europepmc.org/articles/pmc5893556	https://d-nb.info/1160847614/34		https://www.researchgate.net/publication/324473774_The_fluorination_effect_of_fluoroamphiphiles_in_cytosolic_protein_delivery		https://app.dimensions.ai/details/publication/pub.1103209500#readcube-epdf
844	WOS:000429527700004	Wu, JY; Lan, CM; Xian, GJ; Li, H	Recognition of damage pattern and evolution in CFRP cable with a novel bonding anchorage by acoustic emission	SMART STRUCTURES AND SYSTEMS	21	4	421	433	Closed	-1.24944	-0.464945	0	0	0	0	0	0	0	0	0	0	0
845	WOS:000429530400018	Ouyang, WG; de Wijn, AS; Urbakh, M	Atomic-scale sliding friction on a contaminated surface	NANOSCALE	10	14	6375	6381	OA	0.718381	2.06934	0	0	0	0	0	1	1	0	0	1	3			https://ntnuopen.ntnu.no/ntnu-xmlui/handle/11250/2596227	http://syonax.net/science/publications/2017/adsorption.pdf			https://www.semanticscholar.org/paper/Atomic-scale-sliding-friction-on-a-contaminated-Ouyang-Wijn/a8d39b02b6b5fe94317362009e2434a95910a8c8
846	WOS:000429536400001	Bardon, O; Garnier, L	Natural Heat Convective Coefficient Measurements Around a Large-Diameter Cylindrical Surface Equipped with Axial Fins	NUCLEAR TECHNOLOGY	201	2	103	112	Closed	-1.24944	-0.464945	0	0	0	0	0	0	0	0	0	0	0
847	WOS:000429554800002	Guo, DS; Li, KE; Liao, BL	Bi-criteria minimization with MWVN-INAM type for motion planning and control of redundant robot manipulators	ROBOTICA	36	5	655	675	Closed	-1.24944	-0.464945	0	0	0	0	0	0	0	0	0	0	0
848	WOS:000429557000013	Dammer, U; Bogner, R; Weiss, C; Faschingbauer, F; Pretscher, J; Beckmann, MW; Sutterlin, M; Kehl, S	Influence of body mass index on induction of labor: A historical cohort study	JOURNAL OF OBSTETRICS AND GYNAECOLOGY RESEARCH	44	4	697	707	Closed	-1.24944	-0.464945	0	0	0	0	0	0	0	0	0	0	0
849	WOS:000429559000005	Crone, K	Collective Attitudes and the Sense of Us: Feeling of Commitment and Limits of Plural Self-Awareness	JOURNAL OF SOCIAL PHILOSOPHY	49	1	76	90	OA	-0.876033	2.00518	0	1	0	0	0	0	0	0	0	0	1	https://onlinelibrary.wiley.com/doi/full/10.1111/josp.12225
850	WOS:000429569000037	Wang, JJ; Perrin, MD; Savransky, D; Arriaga, P; Chilcote, JK; De Rosa, RJ; Millar-Blanchaer, MA; Marois, C; Rameau, J; Wolff, SG; Shapiro, J; Ruffio, JB; Maire, J; Marchis, F; Graham, JR; Macintosh, B; Ammons, SM; Bailey, VP; Barman, TS; Bruzzone, S; Bulger, J; Cotten, T; Doyon, R; Duchene, G; Fitzgerald, MP; Follette, KB; Goodsell, S; Greenbaum, AZ; Hibon, P; Hung, LW; Ingraham, P; Kalas, P; Kon…	Automated data processing architecture for the Gemini Planet Imager Exoplanet Survey	JOURNAL OF ASTRONOMICAL TELESCOPES INSTRUMENTS AND SYSTEMS	4	1			OA	1.60037	3.68141	0	1	0	0	1	1	0	1	0	0	4	https://www.spiedigitallibrary.org/journals/Journal-of-Astronomical-Telescopes-Instruments-and-Systems/volume-4/issue-1/018002/Automated-data-processing-architecture-for-the-Gemini-Planet-Imager-Exoplanet/10.1117/1.JATIS.4.1.018002.short	https://arxiv.org/abs/1801.01902	https://escholarship.org/uc/item/26g8z8wn ; https://repository.arizona.edu/handle/10150/627625		https://www.groundai.com/project/automated-data-processing-architecture-for-the-gemini-planet-imager-exoplanet-survey/
851	WOS:000429569000039	Bracken, CP; Lightfoot, J; O'Sullivan, C; Murphy, JA; Donohoe, A; Savini, G; Juanola-Parramon, R	Multimode simulations of a wide field of view double-Fourier far-infrared spatio-spectral interferometer	JOURNAL OF ASTRONOMICAL TELESCOPES INSTRUMENTS AND SYSTEMS	4	1			OA	0.556379	0.524605	0	0	0	0	0	1	0	0	0	1	2			http://discovery.ucl.ac.uk/id/eprint/10047749				https://pdfs.semanticscholar.org/e8eb/58dc3eecf3903b6158cc41d93f4d4d7fc51c.pdf
852	WOS:000429599800004	Fernandez-Rodriguez, A; Fernandez-Cardador, A; Cucala, AP	Real time eco-driving of high speed trains by simulation-based dynamic multi-objective optimization	SIMULATION MODELLING PRACTICE AND THEORY	84		50	68	Closed	-1.24944	-0.464945	0	0	0	0	0	0	0	0	0	0	0
853	WOS:000429601100001	Wang, ZH; Luo, ZX; Yan, Y	Dispersion and sedimentation of titanium dioxide nanoparticles in freshwater algae and daphnia aquatic culture media in the presence of arsenate	JOURNAL OF EXPERIMENTAL NANOSCIENCE	13	1	119	129	OA	0.786361	-1.12988	1	0	0	0	0	0	0	1	0	0	2	https://www.tandfonline.com/doi/abs/10.1080/17458080.2018.1449023 ; https://iom3.tandfonline.com/doi/abs/10.1080/17458080.2018.1449023 ;				https://www.researchgate.net/profile/Zhuanxi_Luo2/publication/324368563_Dispersion_and_sedimentation_of_titanium_dioxide_nanoparticles_in_freshwater_algae_and_daphnia_aquatic_culture_media_in_the_presence_of_arsenate/links/5b25b616a6fdcc6974695ead/Dispersion-and-sedimentation-of-titanium-dioxide-nanoparticles-in-freshwater-algae-and-daphnia-aquatic-culture-media-in-the-presence-of-arsenate.pdf
854	WOS:000429601500002	Teimuri-Mofrad, R; Esmati, S; Rabiei, M; Gholamhosseini-Nazari, M	Ferrocene-containing ionic liquid supported on silica nanospheres (SiO2@Imid-Cl@Fc) as a mild and efficient heterogeneous catalyst for the synthesis of pyrano[3,2-b]pyran derivatives under ultrasound irradiation	JOURNAL OF CHEMICAL RESEARCH		1	7	12	OA	-0.365652	-0.263142	0	0	0	0	0	0	0	1	0	0	1					https://www.researchgate.net/profile/Mahdi_Nazari5/publication/323534713_Ferrocene-containing_ionic_liquid_supported_on_silica_nanospheres_SiO2email_protected_as_a_mild_and_efficient_heterogeneous_catalyst_for_the_synthesis_of_pyrano32-bpyran_derivatives_under_ultrasound_i/links/5aa3d5ecaca272d448b7a83d/Ferrocene-containing-ionic-liquid-supported-on-silica-nanospheres-SiO2email-protected-as-a-mil…			Publisher’s version
855	WOS:000429626300009	Gantman, ER; Dabos, MP	International trade and factor productivity as determinants of the real effective exchange rate	APPLIED ECONOMICS LETTERS	25	5	331	334	OA	0.430964	2.34696	0	0	0	0	0	1	1	1	0	0	3			http://repositorio.pucp.edu.pe/index/handle/123456789/166756 ; http://repositorio.ub.edu.ar/handle/123456789/8246 ; http://vcentrum.pucp.edu.pe/investigacion/wps/CEFE_WP2016-06-0028.html	https://economicpoint.com/international-trade-and-factor-productivity-determinants-real-effective-exchange-rate	https://www.researchgate.net/publication/316489854_International_trade_and_factor_productivity_as_determinants_of_the_real_effective_exchange_rate
856	WOS:000429689800014	Santiago, GA; Vazquez, J; Courtney, S; Matias, KY; Andersen, LE; Colon, C; Butler, AE; Roulo, R; Bowzard, J; Villanueva, JM; Munoz-Jordan, JL	Performance of the Trioplex real-time RT-PCR assay for detection of Zika, dengue, and chikungunya viruses	NATURE COMMUNICATIONS	9				OA	1.74436	-0.720823	1	0	0	0	1	0	0	1	0	0	3	https://www.nature.com/articles/s41467-018-03772-1 ;	https://www.ncbi.nlm.nih.gov/pmc/articles/PMC5895813/ ; https://europepmc.org/articles/pmc5895813			https://www.researchgate.net/publication/324458750_Performance_of_the_Trioplex_real-time_RT-PCR_assay_for_detection_of_Zika_dengue_and_chikungunya_viruses
857	WOS:000429690800009	Roscher, I; Falk, RS; Vos, L; Clausen, OPF; Helsing, P; Gjersvik, P; Robsahm, TE	Validating 4 Staging Systems for Cutaneous Squamous Cell Carcinoma Using Population-Based Data A Nested Case-Control Study	JAMA DERMATOLOGY	154	4	428	434	OA	-0.532779	1.51486	0	0	1	0	1	0	0	0	0	0	2	https://jamanetwork.com/journals/jamadermatology/article-abstract/2673448 ; https://jamanetwork.com/journals/derm/articlepdf/2673448/doi170076supp3_prod.pdf ;	https://europepmc.org/articles/pmc5876840 ; https://www.ncbi.nlm.nih.gov/pmc/articles/PMC5876840/
858	WOS:000429708900007	Church, J; Armas, SM; Patel, PK; Chumbimuni-Torres, K; Lee, WH	Development and Characterization of Needle-type Ion-selective Microsensors for insitu Determination of Foliar Uptake of Zn2+ in Citrus Plants	ELECTROANALYSIS	30	4	626	632	Closed	-1.24944	-0.464945	0	0	0	0	0	0	0	0	0	0	0
859	WOS:000429729000001	Monzani, RM; Duarte, HDS; De Mio, LLM	Yellow passion fruit in overhead trellis system do not differ in diseases intensity and is more productive compared to vertical trellis system	REVISTA BRASILEIRA DE FRUTICULTURA	40	2			OA	1.95757	-1.2057	1	0	0	0	0	0	0	1	0	1	3	http://www.scielo.br/scielo.php?pid=S0100-29452018000200401&script=sci_arttext ;				https://www.researchgate.net/publication/324361731_Yellow_passion_fruit_in_overhead_trellis_system_do_not_differ_in_diseases_intensity_and_is_more_productive_compared_to_vertical_trellis_system		https://www.semanticscholar.org/paper/Yellow-passion-fruit-in-overhead-trellis-system-do-Monzani-Duarte/24b288cf7000df1f4db3f715ea1427981ebb786c ; https://app.dimensions.ai/details/publication/pub.1110454442
860	WOS:000429736500002	Vieitez, I; Souto-Rodriguez, O; Fernandez-Mosquera, L; San Millan, B; Teijeira, S; Fernandez-Martin, J; Martinez-Sanchez, F; Aldamiz-Echevarria, LJ; Lopez-Rodriguez, M; Navarro, C; Ortolano, S	Fabry disease in the Spanish population: observational study with detection of 77 patients	ORPHANET JOURNAL OF RARE DISEASES	13				OA	1.74436	-0.720823	1	0	0	0	1	0	0	1	0	0	3	https://ojrd.biomedcentral.com/articles/10.1186/s13023-018-0792-8 ; https://link.springer.com/article/10.1186/s13023-018-0792-8 ;	https://www.ncbi.nlm.nih.gov/pmc/articles/PMC5891901/ ; https://europepmc.org/articles/pmc5891901			https://www.researchgate.net/publication/324473093_Fabry_disease_in_the_Spanish_population_Observational_study_with_detection_of_77_patients
861	WOS:000429750000011	Carvalho-Gontijo, R; Moreira, DR; Resende, M; Costa-Silva, MF; Peruhype-Magalhaes, V; Ribeiro, CMF; Ribeiro, DD; Silvestre, R; Cordeiro-da-Silva, A; Martins, OA; Teixeira-Carvalho, A	Infection of hematopoietic stem cells by Leishmania infantum increases erythropoiesis and alters the phenotypic and functional profiles of progeny	CELLULAR IMMUNOLOGY	326		77	85	OA	-0.614827	0.600424	0	0	0	0	0	1	0	0	0	0	1			https://repositorium.sdum.uminho.pt/bitstream/1822/58046/1/INFECT~1.PDF					Publisher’s version
862	WOS:000429750900004	Zimmerman, S; Sloane, PD; Ward, K; Beeber, A; Reed, D; Lathren, C; Matchar, B; Gwyther, L	Helping Dementia Caregivers Manage Medical Problems: Benefits of an Educational Resource	AMERICAN JOURNAL OF ALZHEIMERS DISEASE AND OTHER DEMENTIAS	33	3	176	183	OA	1.74436	-0.720823	1	0	0	0	1	0	0	1	0	0	3	https://journals.sagepub.com/doi/abs/10.1177/1533317517749466 ;	https://europepmc.org/articles/pmc6237200 ; https://www.ncbi.nlm.nih.gov/pmc/articles/PMC6237200/			https://www.researchgate.net/publication/322275644_Helping_Dementia_Caregivers_Manage_Medical_Problems_Benefits_of_an_Educational_Resource
863	WOS:000429760400002	Schmitt, SA; Pratt, ME; Korucu, I; Napoli, AR; Schmerold, KL	Preschool classroom quality and social-emotional functioning: Findings across geographic regions	EARLY CHILDHOOD RESEARCH QUARTERLY	43		11	22	Closed	-1.24944	-0.464945	0	0	0	0	0	0	0	0	0	0	0
864	WOS:000429761700036	Kavvadias, KC; Quoilin, S	Exploiting waste heat potential by long distance heat transmission: Design considerations and techno-economic assessment	APPLIED ENERGY	216		452	465	OA	1.81358	3.19654	0	1	0	0	0	1	0	1	0	1	4	https://www.sciencedirect.com/science/article/pii/S0306261918302058		https://orbi.uliege.be/bitstream/2268/226814/1/1-s2.0-S0306261918302058-main.pdf ; https://lirias.kuleuven.be/1635109?limo=0		https://www.researchgate.net/profile/Sylvain_Quoilin/publication/323425077_Exploiting_waste_heat_potential_by_long_distance_heat_transmission_Design_considerations_and_techno-economic_assessment/links/5a9564d045851535bcdc89b7/Exploiting-waste-heat-potential-by-long-distance-heat-transmission-Design-considerations-and-techno-economic-assessment.pdf		https://core.ac.uk/download/pdf/153430331.pdf
865	WOS:000429762100026	Andriukonis, E; Stirke, A; Garbaras, A; Mikoliunaite, L; Ramanaviciene, A; Remeikis, V; Thornton, B; Ramanavicius, A	Yeast-assisted synthesis of polypyrrole: Quantification and influence on the mechanical properties of the cell wall	COLLOIDS AND SURFACES B-BIOINTERFACES	164		224	231	OA	-0.365652	-0.263142	0	0	0	0	0	0	0	1	0	0	1					https://www.researchgate.net/profile/Arunas_Stirke/publication/322936916_Yeast-assisted_synthesis_of_polypyrrole_Quantification_and_influence_on_the_mechanical_properties_of_the_cell_wall/links/5a7b71c30f7e9b55f65aae2e/Yeast-assisted-synthesis-of-polypyrrole-Quantification-and-influence-on-the-mechanical-properties-of-the-cell-wall.pdf			Publisher’s version
866	WOS:000429763800074	Jia, JS; Gong, ZH; Xie, DM; Chen, JH; Chen, CD	Analysis of drivers and policy implications of carbon dioxide emissions of industrial energy consumption in an underdeveloped city: The case of Nanchang, China	JOURNAL OF CLEANER PRODUCTION	183		843	857	OA	-1.40986	0.982573	0	0	0	1	0	0	0	0	0	0	1	https://www.sciencedirect.com/science/article/pii/S0959652618304281 (View Open Manuscript)
867	WOS:000429794700012	Tsao, CC; Chen, CH	Cascaded Mirror Array: design and demonstration of low-cost light-weight digital scanning	MICROSYSTEM TECHNOLOGIES-MICRO-AND NANOSYSTEMS-INFORMATION STORAGE AND PROCESSING SYSTEMS	24	5	2223	2235	Closed	-1.24944	-0.464945	0	0	0	0	0	0	0	0	0	0	0
868	WOS:000429821200022	Saeidi, S; Chamaie-Nejad, F; Ebrahimi, A; Najafi, F; Rahimi, Z; Vaisi-Raygani, A; Shakiba, E; Rahimi, Z	PPAR gamma Pro12Ala and C161T polymorphisms in patients with acne vulgaris: Contribution to lipid and lipoprotein profile	ADVANCES IN MEDICAL SCIENCES	63	1	147	151	Closed	-1.24944	-0.464945	0	0	0	0	0	0	0	0	0	0	0
869	WOS:000429831900016	Carvalho, ADF; Madeira, NR; Silva, GO	Adaptability and stability of commercial yield of arracacha in southern region of Minas Gerais State	HORTICULTURA BRASILEIRA	36	1	100	105	OA	1.87039	1.2026	1	0	0	0	0	1	1	0	0	1	4	https://www.scielo.br/pdf/hb/v36n1/1806-9991-hb-36-01-100.pdf ;		https://www.alice.cnptia.embrapa.br/bitstream/doc/1091305/1/18069991hb3601100.pdf	https://ainfo.cnptia.embrapa.br/digital/bitstream/item/176575/1/1806-9991-hb-36-01-100.pdf			https://pdfs.semanticscholar.org/92ac/332283dfe42860748bad37cd3c6bf03e18a4.pdf?_ga=2.15691830.1278945779.1596183078-1464625391.1590670293
870	WOS:000429836900007	Zhao, JS; Voitenko, Y; De Keyser, J; Wu, DJ	Nonlinear Decay of Alfven Waves Driven by Interplaying Two- and Three-dimensional Nonlinear Interactions	ASTROPHYSICAL JOURNAL	857	1			OA	-0.856158	2.17117	0	0	1	0	0	1	0	0	0	0	2	https://iopscience.iop.org/article/10.3847/1538-4357/aab555/meta		https://orfeo.kbr.be/bitstream/handle/internal/6902/Zhao(2018a).pdf?sequence=1
871	WOS:000429838900006	Szczodrowski, K; Barzowska, J; Gorecka, N; Grinberg, M	The role of compensation defects in Eu3+ stabilization under reductive atmosphere in Sr2SiO4 matrix	JOURNAL OF ALLOYS AND COMPOUNDS	748		44	50	Closed	-1.24944	-0.464945	0	0	0	0	0	0	0	0	0	0	0
[truncated: 2,128 more rows]

## Sheet: 2015
2015	Clarivate DB								Results			Means for making articles OA											OA sites (URL)
[truncated: 2,369 more rows]
